# Supplementary material for: Gut microbiota trajectory in early life may predict development of celiac disease
Source: Microbiome. 2018 Feb 20;6:36. doi: 10.1186/s40168-018-0415-6 (PMC5819212; doi:10.1186/s40168-018-0415-6)
Supplement: Supplementary file 1 — Table S1. Full list of OTUs and taxonomic classifications. (XLSX 87 kb) [file 40168_2018_415_MOESM1_ESM.xlsx]

## Sheet: OTU % and Classifications
Additional file 1. Table S1 - Full list of OTUs and taxonomic classifications
Proportional abundance of each OTU (97% similarity clustering) per sample (in %). Dataset subsampled so that each sample had same number of reads (2698)
	CD1_4	CD1_6	CD2_4	CD2_6	CD3_4	CD3_6	CD4_4	CD4_6	CD5_4	CD5_6	CD6_4	CD6_6	CD7_4	CD7_6	CD8_4	CD8_6	CD9_4	CD9_6	CD10_6	C1_4	C1_6	C2_4	C2_6	C3_4	C3_6	C4_4	C4_6	C5_4	C5_6	C6_4	C6_6	C7_4	C7_6	C8_4	C8_6	C9_4	C9_6	C10_6	No. of Seqs
No. of seqs	2698	2698	2698	2698	2698	2698	2698	2698	2698	2698	2698	2698	2698	2698	2698	2698	2698	2698	2698	2698	2698	2698	2698	2698	2698	2698	2698	2698	2698	2698	2698	2698	2698	2698	2698	2698	2698	2698	102524		RDP Classification - Numbers in brackets are the consistency levels for each classification
ENA Sample Accession Number:	PRJEB23313 (samples ERS1993272 to ERS1993309).																																							NCBI BLAST ID	Genus (Representative Seq)	Genus (OTU Consensus)	Family	Order	Class	Phylum	Rep Seq ID
Otu0001	3.66938	39.2142	0.0370645	0	0	0	5.00371	0.0370645	27.6501	42.0682	60.9711	48.3321	0	22.3128	0	2.44626	3.66938	21.9051	0	9.5997	3.18755	85.4707	66.3084	0.0370645	26.3158	89.1401	66.2713	91.2898	63.3432	6.85693	0.111193	38.8436	29.0215	0	0.852483	52.4092	18.7546	8.71016	25195	Bifidobacterium longum	Bifidobacterium(100)	Bifidobacterium(100)	Bifidobacteriaceae(100)	Bifidobacteriales(100)	Actinobacteria(100)	Actinobacteria(100)	M00642_0_000000000-A53KY_1_1101_12124_2997
Otu0002	12.6019	4.92958	0.889548	0.778354	2.07561	0.778354	15.3447	27.4277	1.74203	0.444774	0.407709	1.149	0.296516	20.4596	4.33655	13.232	22.387	11.6012	91.2528	0.889548	12.083	4.07709	0.593032	77.576	14.7887	6.894	2.48332	1.29726	15.8636	11.49	47.2943	0.0370645	4.63306	63.4915	23.4248	32.8021	1.11193	16.9014	15375	Escherichia/Enterobacter/Shigella spp.	Escherichia/Shigella(78)	Escherichia/Shigella(95)	Enterobacteriaceae(100)	Enterobacteriales(100)	Gammaproteobacteria(100)	Proteobacteria(100)	M00642_0_000000000-A53KY_1_1110_12118_6435
Otu0003	0	0	72.424	64.0474	72.6835	2.40919	0	0.0370645	0	0	7.22758	21.4603	0	0	68.6805	0.111193	0	0	0.148258	45.5893	23.6471	0.0370645	0	0	0	0	1.11193	0	0.667161	55.5226	0	0	0.0370645	0	0	0	61.5641	0.0370645	13421	Bifidobacterium pseudocatenulatum	Bifidobacterium(100)	Bifidobacterium(100)	Bifidobacteriaceae(100)	Bifidobacteriales(100)	Actinobacteria(100)	Actinobacteria(100)	M00642_12024_000000000-A6VV0_1_1104_25272_24319
Otu0004	0	0.0370645	0	0	0	0.815419	7.33877	0	3.78058	0.33358	0	0	84.0252	20.0519	0	63.5285	56.1527	19.9407	0	0	0	0.0370645	0	0	0	0	0	0	0.444774	7.19051	0	0	0	0.0370645	0.111193	0	0	0	7118	Bifidobacterium breve	Bifidobacterium(100)	Bifidobacterium(100)	Bifidobacteriaceae(100)	Bifidobacteriales(100)	Actinobacteria(100)	Actinobacteria(100)	M00642_0_000000000-A53KY_1_1107_13406_17496
Otu0005	0	0	0	0	0	0	10.1557	0.74129	0.481838	3.48406	0	0	0	0	11.9348	5.59674	0	0	0.074129	4.41067	0.185322	4.41067	11.8606	0	0	0	0	0	0	0.889548	0.0370645	31.0971	32.2832	0	0.259451	0	0	0	3181	Bifidobacterium bifidum	Bifidobacterium(100)	Bifidobacterium(100)	Bifidobacteriaceae(100)	Bifidobacteriales(100)	Actinobacteria(100)	Actinobacteria(100)	M00642_0_000000000-A53KY_1_1101_9491_4015
Otu0006	4.41067	3.55819	0	0	16.679	28.6138	0	0.0370645	0.222387	1.149	0	0	0	0	0	0	0	0	0	3.26168	0	0	0	0	38.9918	0	0	0	0	0.111193	1.48258	0.0370645	0.074129	0	0.0370645	0	0.630096	0.296516	2687	Blautia luti	Blautia(100)	Blautia(100)	Lachnospiraceae(100)	Clostridiales(100)	Clostridia(100)	Firmicutes(100)	M00642_0_000000000-A53KY_1_1109_23470_7025
Otu0007	3.07635	0.185322	8.59896	5.04077	0	8.15419	0	0.963677	0.074129	0.0370645	0	0	0	2.8169	0	0.185322	0	0	0	1.149	10.2669	0	11.3047	0	0	0	0.0370645	0	0	0	13.5656	0	0	0	0	0	0	0	1766	Clostridium innocuum	unclassified	unclassified(100)	unclassified(100)	unclassified(100)	unclassified(100)	Firmicutes(100)	M00642_0_000000000-A53KY_1_1101_16741_14475
Otu0008	0	0	0.963677	5.04077	0	2.89103	0.148258	0	0.778354	0.815419	0	0.815419	2.66864	1.55671	0.148258	0	0	0	0	0.630096	8.82135	0.185322	0.33358	0	2.8169	0	0.518903	0	0	0.0370645	0	0.111193	0	0.0370645	0.0370645	1.92735	0.296516	25.3892	1537	Erysipelatoclostridium ramosum	Clostridium_XVIII(100)	Clostridium_XVIII(100)	Erysipelotrichaceae(100)	Erysipelotrichales(100)	Erysipelotrichia(100)	Firmicutes(100)	M00642_0_000000000-A53KY_1_2113_10132_13326
Otu0009	2.26093	4.07709	1.26019	0.33358	0	3.26168	11.6383	1.26019	0.111193	0.0370645	0	0	0.111193	0.0370645	0	0.296516	0	8.19125	0	0.407709	17.1238	1.07487	0	0.074129	6.07858	0	0.148258	0.148258	4.18829	0.33358	0.33358	7.67235	3.3358	0	0	0.518903	0.704225	0.0370645	2025	Streptococcus salivarius/warneri/thermophilus	Streptococcus(100)	Streptococcus(100)	Streptococcaceae(100)	Lactobacillales(100)	Bacilli(100)	Firmicutes(100)	M00642_0_000000000-A53KY_1_1102_16980_27018
Otu0010	0	0	0	0	0	0	0	0	0	0	0	0	0	0	0	0	3.85471	1.81616	0	18.9029	2.00148	0	0	0	0	0	0	0	0	13.3062	0	0	0	0	0.0370645	0	0	0	1077	Collinsella aerofaciens	Collinsella(100)	Collinsella(100)	Coriobacteriaceae(100)	Coriobacteriales(100)	Actinobacteria(100)	Actinobacteria(100)	M00642_0_000000000-A53KY_1_1101_22509_5940
Otu0011	0	0	0	0	0	0	0.444774	0	1.37139	0.185322	1.18606	0.667161	0	24.4626	0	0.518903	0.111193	0	0.111193	0.259451	0	0.407709	0.370645	1.33432	0	0.555967	11.3047	0.0370645	1.26019	0.815419	0.0370645	0.111193	0.111193	0	3.15048	0.0370645	0.555967	0.889548	1357	Enterococcus faecalis	Enterococcus(100)	Enterococcus(100)	Enterococcaceae(100)	Lactobacillales(100)	Bacilli(100)	Firmicutes(100)	M00642_12024_000000000-A6VV0_1_1112_10026_19112
Otu0012	0	0	0	0.0370645	0	0	16.5308	0	0	11.6753	0	0.074129	0	0	0	0	0	0	0	0	0	0	0	0	0	0	0	0.33358	0	0	0	0	0	20.0148	26.464	0	0	0	2027	Bifidobacterium kashiwanohense/breve	Bifidobacterium(100)	Bifidobacterium(100)	Bifidobacteriaceae(100)	Bifidobacteriales(100)	Actinobacteria(100)	Actinobacteria(100)	M00642_12024_000000000-A6VV0_1_2105_9527_9034
Otu0013	0	0	0	0	0	0.185322	0.111193	0.74129	7.4129	0.0370645	11.4159	14.937	0	0	0.111193	1.11193	0	0.518903	0	0	0.074129	0	0	0	0	0	3.74351	0.0370645	0.111193	0.0370645	0	0	0.74129	0	1.07487	0	0	0	1144	Enterococcus faecium/hirae	Enterococcus(100)	Enterococcus(100)	Enterococcaceae(100)	Lactobacillales(100)	Bacilli(100)	Firmicutes(100)	M00642_0_000000000-A53KY_1_1110_8754_17317
Otu0014	4.63306	0.33358	5.55967	10.1557	0	0.0370645	0	9.41438	0	0	0	0.667161	0.815419	0.444774	0	0.185322	0.370645	0	0	0.111193	2.85397	0.148258	2.07561	0	0.111193	0	0.0370645	0	0.074129	0.33358	12.8243	0	0	0	0	0	0	4.04003	1490	[Ruminococcus] gnavus	Roseburia(67)	Roseburia(66)	Lachnospiraceae(100)	Clostridiales(100)	Clostridia(100)	Firmicutes(100)	M00642_0_000000000-A53KY_1_1103_20384_14810
Otu0015	0	5.22609	0	0	0.0370645	0	0	0	30.0964	20.0519	0.0370645	0.074129	1.00074	0.259451	0.0370645	0	0.111193	0.33358	0	0	0	0	0	0	0.111193	0	0	0.148258	1.37139	0	0	0	2.8169	0	0	0	0.33358	0	1674	Bifidobacterium dentium	Bifidobacterium(100)	Bifidobacterium(100)	Bifidobacteriaceae(100)	Bifidobacteriales(100)	Actinobacteria(100)	Actinobacteria(100)	M00642_12024_000000000-A6VV0_1_1104_11968_8757
Otu0016	0.222387	0.259451	0	0	0	0.444774	1.51964	7.15345	0.444774	0	0.630096	0.148258	0.0370645	0	10.4522	0.074129	0.185322	3.81764	0	0	0.259451	0	0	0	0	0.33358	0	5.41142	4.70719	0	1.6679	13.6027	0.0370645	3.52113	0.963677	0	0.0370645	0.074129	1511	Klebsiella variicola/pneumoniae	Klebsiella(83)	unclassified(100)	Enterobacteriaceae(100)	Enterobacteriales(100)	Gammaproteobacteria(100)	Proteobacteria(100)	M00642_0_000000000-A53KY_1_2107_26832_21536
Otu0017	13.0467	0.185322	0	2.55745	0	0	0.148258	0.148258	0.815419	0.185322	8.74722	4.70719	0	0.0370645	0	0.555967	0	0	0	0	0.0370645	0	0.0370645	0	0	0	6.93106	0	0	0.074129	0	0	0	0	0	0	0	0.074129	1033	Enterococcus gallinarum/casseliflavus/faecium	Enterococcus(100)	Enterococcus(100)	Enterococcaceae(100)	Lactobacillales(100)	Bacilli(100)	Firmicutes(100)	M00642_0_000000000-A53KY_1_1101_13061_10760
Otu0018	1.11193	0	1.33432	2.48332	0	0	0	0.0370645	0.370645	0.704225	0	0.185322	1.7791	2.298	0	0.852483	0.630096	0.370645	0	1.03781	8.33951	0.0370645	0	0	0.0370645	0	0.074129	0	0.0370645	0	2.77984	0	0	0	0	0	0	5.30022	804	[Ruminococcus] gnavus	Clostridium_XlVa(78)	Clostridium_XlVa(93)	Lachnospiraceae(100)	Clostridiales(100)	Clostridia(100)	Firmicutes(100)	M00642_0_000000000-A53KY_1_1101_14888_3052
Otu0019	0	0	0	0.481838	0	0	0	0	0	0	0	0	0	0	0	0	0	0	0	0	0	0	0	20.2372	1.33432	0	0	0	0	0	0	0	0	0	10.0815	0.148258	6.11564	0	1036	Bacteroides fragilis	Bacteroides(100)	Bacteroides(100)	Bacteroidaceae(100)	Bacteroidales(100)	Bacteroidia(100)	Bacteroidetes(100)	M00642_0_000000000-A53KY_1_1108_28730_13971
Otu0020	0	0	0	0.963677	0	0	0	0	1.18606	11.8236	8.30245	3.48406	0	0.185322	0	0	0	0	0	0.518903	0.704225	0	1.03781	0	2.66864	0	0	0	0	0.926612	5.48554	0	0	0	0	0	0	1.37139	1043	Enterococcus gilvus/malodoratus/raffinosus/avium	Enterococcus(100)	Enterococcus(100)	Enterococcaceae(100)	Lactobacillales(100)	Bacilli(100)	Firmicutes(100)	M00642_0_000000000-A53KY_1_1102_5275_15995
Otu0021	20.089	13.5656	0	0	0	0	0	0	0	0	0	0	0	0	0	0	0	0	0	0	0	0	0	0	0	0	0	0	0	0	0	0	0	0	0	0	0	0	908	[Ruminococcus] sp. DJF_VR52	Blautia(100)	Blautia(100)	Lachnospiraceae(100)	Clostridiales(100)	Clostridia(100)	Firmicutes(100)	M00642_0_000000000-A53KY_1_1101_8084_10003
Otu0022	0	0	0	0	0.148258	0.963677	0	0	7.26464	0	0	0	0	0	0	0	0	0	0	0	0	0	0	0	0	0	0	0	0	0	0	6.74574	3.18755	0	0	11.3047	2.18681	0	858		Streptococcus(100)	Streptococcus(100)	Streptococcaceae(100)	Lactobacillales(100)	Bacilli(100)	Firmicutes(100)	M00642_0_000000000-A53KY_1_1102_10318_12734
Otu0023	0.111193	5.22609	0	4.37361	0	0	0.296516	0.074129	0	0	0	0	0	0	0	0.926612	0.111193	14.6034	0.148258	0	0	0	0	0	0.0370645	0	0.0370645	0.074129	2.52039	0	0.0370645	0	3.63232	0.0370645	0.0370645	0	0.0370645	0.259451	879	Veillonella dispar/parvula	Veillonella(100)	Veillonella(100)	Veillonellaceae(100)	Selenomonadales(100)	Negativicutes(100)	Firmicutes(100)	M00642_12024_000000000-A6VV0_1_2111_9619_23752
Otu0024	0	0	0	0	3.26168	25.6116	0	0.074129	0	0	0	0	0	0	0	0	0	0	0	0	0	0	0	0	0	0	0	0	0	0.0370645	0	0	0	0	0	0	0	0.889548	806		unclassified	Syntrophococcus(55)	Lachnospiraceae(100)	Clostridiales(100)	Clostridia(100)	Firmicutes(100)	M00642_0_000000000-A53KY_1_1102_8698_18762
Otu0025	0	0	0	0	0	0	15.3076	0	0	0	0	0	0	0	0	0	0	0	0	0	0	0	0	0	0	0	0	0.259451	0	0	0	0	0	7.04225	8.04299	0	0	0	827		Bifidobacterium(100)	Bifidobacterium(100)	Bifidobacteriaceae(100)	Bifidobacteriales(100)	Actinobacteria(100)	Actinobacteria(100)	M00642_12024_000000000-A6VV0_1_1103_25894_10211
Otu0026	0	0	0	0	0	0	0	0.074129	0	0	0	0	0	0	0	0	0	0	0	0	0	0	0	0	0	0	0	0	0	0	0	0	0	0	0	0	0	0	2		unclassified	unclassified(100)	Streptococcaceae(100)	Lactobacillales(100)	Bacilli(100)	Firmicutes(100)	M00642_0_000000000-A53KY_1_1105_23717_24766
Otu0027	0	0	0	0	0	0.296516	0	22.9059	0	0	0	1.81616	0	0.0370645	0	0	0	0	0	0	0	0	0	0	0.0370645	0	0	0	0	0	0	0	0	0	0	0	0	0	677		Bifidobacterium(100)	Bifidobacterium(100)	Bifidobacteriaceae(100)	Bifidobacteriales(100)	Actinobacteria(100)	Actinobacteria(100)	M00642_0_000000000-A53KY_1_1106_26022_8961
Otu0028	0.667161	0.444774	0.185322	0.074129	0	3.15048	0.296516	0.667161	0	0	0	0	0	0	0.111193	0.518903	0	0.074129	0	0.222387	0.074129	0.33358	0	0.0370645	2.14974	0	0	0.0370645	0.0370645	0	0.074129	0.111193	9.26612	0	0	0.111193	0.0370645	0	504		Streptococcus(100)	Streptococcus(100)	Streptococcaceae(100)	Lactobacillales(100)	Bacilli(100)	Firmicutes(100)	M00642_0_000000000-A53KY_1_1103_20651_19028
Otu0029	0	0	0	0.0370645	0	0.074129	0	17.1979	0.259451	0.407709	0	0	0	0	0	0	0	0	0	0	0.0370645	0	0	0	0.148258	0	0	0	0	0	0	0	0	0	0	0	0.0370645	0.0370645	492	Clostridium saudimassiliensis	Clostridium_sensu_stricto(96)	Clostridium_sensu_stricto(100)	Clostridiaceae_1(100)	Clostridiales(100)	Clostridia(100)	Firmicutes(100)	M00642_0_000000000-A53KY_1_2109_16813_6012
Otu0030	0	0	0	0	0	0	0	0	0	0	0	0	0	0	0	0.370645	0	0	0	0	2.18681	0	0	0	0	0	0	0.0370645	0	0	0.0370645	0	0	0	0	0	0.0370645	19.1253	588		Bifidobacterium(100)	Bifidobacterium(100)	Bifidobacteriaceae(100)	Bifidobacteriales(100)	Actinobacteria(100)	Actinobacteria(100)	M00642_0_000000000-A53KY_1_1101_20858_19036
Otu0031	0	0	0	0	3.81764	0	0	0	0	1.51964	0	0	4.44774	0.259451	0	0.667161	2.40919	0.148258	0	0	0.518903	1.59377	2.66864	0	0	0	0	0	1.18606	0	0	0	1.70497	0	0	0	0	0	565		Lactobacillus(100)	Lactobacillus(100)	Lactobacillaceae(100)	Lactobacillales(100)	Bacilli(100)	Firmicutes(100)	M00642_0_000000000-A53KY_1_1102_8222_25387
Otu0032	0.481838	0.148258	0.481838	0.0370645	0	0.481838	2.11268	1.40845	0.074129	0.074129	0.0370645	0.074129	0	0	0.0370645	0.259451	0.148258	0.111193	0	0.33358	0.259451	0.481838	0	0	0.222387	0.0370645	0.33358	0.111193	0.0370645	0.074129	0.370645	0	0.111193	0	0.148258	0	0	0.0370645	230	Actinomyces odontolyticus	Actinomyces(100)	Actinomyces(100)	Actinomycetaceae(100)	Actinomycetales(100)	Actinobacteria(100)	Actinobacteria(100)	M00642_0_000000000-A53KY_1_1107_18198_18740
Otu0033	0	0	0	0	0	5.6338	0.593032	0	4.52187	3.07635	0	0	0	0	0	0	0	0	0	0	0	0	0	0	0.185322	0	0.778354	0	0	0	0	0	0	0	0	0	0	0.111193	402		Clostridium_XI(89)	Clostridium_XI(99)	Peptostreptococcaceae(100)	Clostridiales(100)	Clostridia(100)	Firmicutes(100)	M00642_0_000000000-A53KY_1_1101_21923_10063
Otu0034	0	0	0	0	0	3.3358	2.8169	0.185322	0.111193	0	0	0	0.667161	0.074129	0	0.407709	0	0	0	0	0.778354	0	0	0	0	0	0.481838	0	0	0	6.894	0	0	0	0.555967	0	0	0.185322	445		Cdifficile(100)	Cdifficile(100)	Peptostreptococcaceae(100)	Clostridiales(100)	Clostridia(100)	Firmicutes(100)	M00642_0_000000000-A53KY_1_1101_14078_6974
Otu0035	0	0	0	0	0	0	0	0	0	0	0	0	0	0	0	0	0	0	0	10.2669	0.0370645	0	0	0	0	0	0	0	0	0	0	0	0	0	0	0	0	0	278		Collinsella(100)	Collinsella(100)	Coriobacteriaceae(100)	Coriobacteriales(100)	Actinobacteria(100)	Actinobacteria(100)	M00642_0_000000000-A53KY_1_1109_12938_13017
Otu0036	4.29948	3.07635	0	0	0	0	0	0	0	0	0	0	0	0	0	0	0	0	0	0	0	0	0	0	0	0	0	0.0370645	0	0	0	0	0	0	0	0	0	7.85767	412		Blautia(100)	Blautia(100)	Lachnospiraceae(100)	Clostridiales(100)	Clostridia(100)	Firmicutes(100)	M00642_12024_000000000-A6VV0_1_2112_24890_5974
Otu0037	15.7895	0.0370645	0	0	0	0	0	0	0	0	0	0	0	0	0	0	0	0	0	0	0	0	0	0	0	0	0	0	0	0	0	0	0	0	0	0	0	0	427		Blautia(99)	Blautia(100)	Lachnospiraceae(100)	Clostridiales(100)	Clostridia(100)	Firmicutes(100)	M00642_0_000000000-A53KY_1_1106_14015_27374
Otu0038	0.33358	0.0370645	1.00074	0.074129	0	0.259451	0.148258	0.630096	0.0370645	0.074129	0	0.0370645	0	0	0.259451	1.00074	0.0370645	0.111193	0.111193	0.111193	0.074129	0.259451	0	0.111193	0.222387	0.185322	0	0.074129	0.296516	0.0370645	0.296516	0.259451	0.518903	0.518903	1.44552	0.0370645	0	0	232		Streptococcus(100)	Streptococcus(100)	Streptococcaceae(100)	Lactobacillales(100)	Bacilli(100)	Firmicutes(100)	M00642_0_000000000-A53KY_1_2112_12811_27317
Otu0039	0	0.111193	0	0.0370645	0	0	0	1.92735	0	0	0	0.148258	2.00148	0.852483	0	0.222387	0.0370645	0	0	0.296516	0.148258	0	0	0	0	0.0370645	0.074129	0	0	0	0	0	0	0	0	0	0	0.074129	161		Clostridium_XlVa(69)	Clostridium_XlVa(100)	Lachnospiraceae(100)	Clostridiales(100)	Clostridia(100)	Firmicutes(100)	M00642_0_000000000-A53KY_1_2114_9104_11251
Otu0040	8.48777	0.0370645	0	0	0	0	0	0	0.074129	0	0.370645	0.593032	0	0	0	0	0	0	0	0	0	0	0	0	0	0	0	0	0	0	0.0370645	0	0	0	0	0	0	0.0370645	260		Coprococcus(68)	Coprococcus(100)	Lachnospiraceae(100)	Clostridiales(100)	Clostridia(100)	Firmicutes(100)	M00642_0_000000000-A53KY_1_1104_28146_19178
Otu0041	0	0.74129	0	0	0	0	0	0.0370645	0	0	0	0	0	0	0	0	0	0.0370645	0	0	0	0.0370645	0	0	0	0	0	0	0	0	0	0	0	0	0	0	0	0.0370645	24		Bacteroides(100)	Bacteroides(100)	Bacteroidaceae(100)	Bacteroidales(100)	Bacteroidia(100)	Bacteroidetes(100)	M00642_12024_000000000-A6VV0_1_2105_27236_13081
Otu0042	0	0	0	0	0	0	0	2.14974	0	0.0370645	0	0	0	0	0	0	0.074129	1.44552	0.0370645	0	0	0	0	0	0.185322	0	0	0	0	0	0	0	5.41142	0	1.70497	0	0	0.0370645	299		Haemophilus(74)	Haemophilus(100)	Pasteurellaceae(100)	Pasteurellales(100)	Gammaproteobacteria(100)	Proteobacteria(100)	M00642_12024_000000000-A6VV0_1_1101_8784_15556
Otu0043	0	0.0370645	0	0	0	0	0	0	0	0	0	0	0	0	0	0	0.222387	0	0	0	0.518903	0	0	0	0	0	0	0	0	0	0.0370645	0	0	0.0370645	1.63084	0	0.33358	0	76		Bacteroides(100)	Bacteroides(100)	Bacteroidaceae(100)	Bacteroidales(100)	Bacteroidia(100)	Bacteroidetes(100)	M00642_0_000000000-A53KY_1_2102_17089_23214
Otu0044	0	0	0.370645	0.33358	0.074129	2.44626	0.111193	0.555967	0	0	0	0	0	0.074129	0	0.0370645	0.259451	0.259451	0	0	0.444774	0	0	0	0.185322	0.148258	0.481838	0.074129	0.33358	0.148258	0.444774	0	0	0	0	0	0	0	183		Eggerthella(98)	Eggerthella(100)	Coriobacteriaceae(100)	Coriobacteriales(100)	Actinobacteria(100)	Actinobacteria(100)	M00642_0_000000000-A53KY_1_1101_14865_17483
Otu0045	0.074129	0.074129	0.0370645	0.778354	0	0.0370645	0	0	0.593032	0.185322	0	0.0370645	0	0	0	0.074129	0	0.593032	0	0.074129	0.0370645	0	0.667161	0	0.0370645	0	0.148258	0.0370645	0.111193	0	0	0	0	0	0.111193	0	0.148258	0.111193	107	Intestinibacter bartlettii	Clostridium_XI(100)	Clostridium_XI(100)	Peptostreptococcaceae(100)	Clostridiales(100)	Clostridia(100)	Firmicutes(100)	M00642_0_000000000-A53KY_1_1103_23963_21854
Otu0046	0	0	0	0	0.74129	2.85397	0	0.074129	0	0	0	0	0	0	0	0	0	0	0	0	0	0	0	0	0	0	0	0	0	0	0.0370645	0	0	0	0	0	0	0	100		Ruminococcus2(100)	Ruminococcus2(67)	Lachnospiraceae(100)	Clostridiales(100)	Clostridia(100)	Firmicutes(100)	M00642_0_000000000-A53KY_1_1110_25686_15624
Otu0047	0	1.33432	0	0	0	0	0	0	0	0	0	0	0	0	0	1.74203	0.148258	5.81913	0	0	0.074129	0	0	0	0	0.0370645	0	0	0	0	0	0	0	0	0	0	0	0	247		Bacteroides(100)	Bacteroides(100)	Bacteroidaceae(100)	Bacteroidales(100)	Bacteroidia(100)	Bacteroidetes(100)	M00642_0_000000000-A53KY_1_1101_7364_17202
Otu0048	0	0	0	0	0	0	0	0	0	0	0	0	0	0	0	0	0	0	0	0	0	0	0	0	0	0	0	0	0	0	0	0	0	0	8.74722	0.0370645	0	0	237		Veillonella(100)	Veillonella(100)	Veillonellaceae(100)	Selenomonadales(100)	Negativicutes(100)	Firmicutes(100)	M00642_12024_000000000-A6VV0_1_2103_15795_8342
Otu0049	0	0	0.222387	0.296516	0.074129	0.889548	0.259451	0.296516	0	0.778354	0	0	0.630096	0.259451	0	0.185322	0	0	0	0	0	0.444774	0.704225	0	0.222387	0.074129	0.370645	0.0370645	0.222387	0.185322	0.593032	0	0	0	0.0370645	0	0	0	183	Eggerthella lenta	Eggerthella(100)	Eggerthella(100)	Coriobacteriaceae(100)	Coriobacteriales(100)	Actinobacteria(100)	Actinobacteria(100)	M00642_12024_000000000-A6VV0_1_1114_18921_24021
Otu0050	0	0.296516	0	0	0	0	0.0370645	0.407709	0.148258	0	0	0	0	0	0	0	0.0370645	0	0	0	0.074129	0	0	0	0	0	0	0	0	0	0	0	0	3.70645	0.778354	0.481838	1.00074	0	188		Parabacteroides(100)	Parabacteroides(100)	Porphyromonadaceae(100)	Bacteroidales(100)	Bacteroidia(100)	Bacteroidetes(100)	M00642_0_000000000-A53KY_1_2108_22784_21454
Otu0051	0	0	0	0	0	0	5.89325	0	0	0	0	0	0	0	0	0	0	0	0	0	0	0	0	0	0	0	0	0	0	0	0	0	0	0	0	0	0	0	159		Enterococcus(100)	Enterococcus(100)	Enterococcaceae(100)	Lactobacillales(100)	Bacilli(100)	Firmicutes(100)	M00642_0_000000000-A53KY_1_1101_5198_21293
Otu0052	0	0	0	0	0	0	0	0	0	0	0	0	0	0	0	0	0	0	0	0	0	0	0	0	0	0	0	0	0	0.704225	0	0	0	0	0	0	0	4.15122	131		unclassified	unclassified(87)	Lachnospiraceae(100)	Clostridiales(100)	Clostridia(100)	Firmicutes(100)	M00642_0_000000000-A53KY_1_1101_22910_19204
Otu0053	0	0	0	0	0	0	0	0	0.889548	0	0	0	0.111193	0	0	0.222387	0.0370645	0.0370645	0.0370645	0	0	0	0.0370645	0	0	0	0	0	0	0	0	0	0.259451	0	2.22387	0	2.48332	0.74129	191		Lactobacillus(100)	Lactobacillus(100)	Lactobacillaceae(100)	Lactobacillales(100)	Bacilli(100)	Firmicutes(100)	M00642_12024_000000000-A6VV0_1_2108_25847_15621
Otu0054	0	0	0.222387	0.111193	0	0	0	0.0370645	0	0	0	0	0	0.444774	0	0	0	0.0370645	3.52113	0	0	0	0	0	0	0	0.296516	0	0	0	0.074129	0	0	0	0	0	0.111193	0	131		Clostridium_XlVa(62)	Clostridium_XlVa(94)	Lachnospiraceae(100)	Clostridiales(100)	Clostridia(100)	Firmicutes(100)	M00642_0_000000000-A53KY_1_2102_9845_17353
Otu0055	0	0	0	0	0	0	0	0	0	0	0	0	0	0	0	0	0	0	0	0	0	0	0	0	0	0.0370645	0	0	0	0	0	0	0	0	0	0	0	0	1		Subdoligranulum(71)	Gemmiger(52)	Ruminococcaceae(100)	Clostridiales(100)	Clostridia(100)	Firmicutes(100)	M00642_0_000000000-A53KY_1_1103_17649_9110
Otu0056	0.111193	1.00074	0	0	0	0	0	0	0	0	0	0	0	0	0	2.52039	0	0.259451	0	0	0	0	0	0	0	0	0	0.0370645	0	0	0.074129	0	0	0	0	0	0	0	108		Bacteroides(100)	Bacteroides(100)	Bacteroidaceae(100)	Bacteroidales(100)	Bacteroidia(100)	Bacteroidetes(100)	M00642_0_000000000-A53KY_1_1101_11222_21825
Otu0057	0	6.11564	0	0	0	0	0	0	0	0	0	0	0	0	0	0	0	0	0	0	0	0	0	0	0	0	0	0	0	0	0	0	0	0	0	0	0	0	165		Blautia(70)	Blautia(100)	Lachnospiraceae(100)	Clostridiales(100)	Clostridia(100)	Firmicutes(100)	M00642_0_000000000-A53KY_1_1101_17043_6479
Otu0058	0	0	0	0	0	1.11193	1.7791	0	0.667161	0.148258	0.148258	0	0.074129	0.074129	0	0	0	0.148258	0	0.0370645	0	0	0	0	0	0.185322	0.074129	0	0	0	0	0	0	0	0.111193	0	0	0.259451	130		Clostridium_sensu_stricto(100)	Clostridium_sensu_stricto(100)	Clostridiaceae_1(100)	Clostridiales(100)	Clostridia(100)	Firmicutes(100)	M00642_0_000000000-A53KY_1_1104_27082_15115
Otu0059	0	0.0370645	0	0	0	0	0	0.0370645	0	0	0	0.0370645	0	0	3.00222	0	0	0	0	0	0.074129	0	0	0	0	0.111193	0	0	0	0	0	0	0	0	0	0	0	0	89		Bacteroides(100)	Bacteroides(100)	Bacteroidaceae(100)	Bacteroidales(100)	Bacteroidia(100)	Bacteroidetes(100)	M00642_0_000000000-A53KY_1_2111_17700_24640
Otu0061	0	0.259451	0	0	0	0	0	0	0	0	0	0	0	0	0	0	0.074129	0.259451	0	0	0.222387	0	0	0	0	0.0370645	0	0	0	0	0	0	0	0	0	0	0.0370645	0	24		Bacteroides(100)	Bacteroides(100)	Bacteroidaceae(100)	Bacteroidales(100)	Bacteroidia(100)	Bacteroidetes(100)	M00642_0_000000000-A53KY_1_1110_17728_18561
Otu0063	0.370645	0	0.148258	0	0	0.0370645	0.518903	0.222387	0	0	0	0	0	0	0	0.0370645	0.185322	0	0	0.0370645	0.074129	0	0	0.33358	0.259451	0.0370645	0	0	0	0	0.259451	0.481838	0.33358	0.296516	0.111193	0	0	0	101		Rothia(100)	Rothia(100)	Micrococcaceae(100)	Actinomycetales(100)	Actinobacteria(100)	Actinobacteria(100)	M00642_0_000000000-A53KY_1_1101_18973_24929
Otu0064	0	0	0	0	0	0	0	0	0	0	0	0	0	0	0	0	0	0	0	0	0	0	0	0	0	0	0	0	0	0	0	0	0	0	4.70719	0	0	0	127		Veillonella(100)	Veillonella(100)	Veillonellaceae(100)	Selenomonadales(100)	Negativicutes(100)	Firmicutes(100)	M00642_12024_000000000-A6VV0_1_1101_23177_5253
Otu0065	0	0	0.148258	0.222387	0	0	0.296516	0	0	0	0	0	0.33358	0.74129	0	0	0	0	0	0	0	0	0	0	0.0370645	0	0	0	0	0	0	0	0	0	0	0	0	0	48		unclassified	unclassified(100)	Lachnospiraceae(100)	Clostridiales(100)	Clostridia(100)	Firmicutes(100)	M00642_0_000000000-A53KY_1_1103_18196_15346
Otu0066	0	4.41067	0	0	0	0	0	0	0	0	0	0	0	0	0	0	0	0	0	0	0	0	0	0	0	0	0	0	0	0	0	0	0	0	0	0	0	0	119		Blautia(78)	Blautia(100)	Lachnospiraceae(100)	Clostridiales(100)	Clostridia(100)	Firmicutes(100)	M00642_0_000000000-A53KY_1_1101_21670_10569
Otu0067	0.111193	0.074129	0.074129	0	0	0.074129	0	0.222387	0	0	0	0	0	0	0.0370645	0.0370645	0	0.111193	0	0.0370645	0.148258	0	0	0	0.111193	0.074129	0.0370645	0	0	0	0.148258	0.148258	0.0370645	0	0.185322	0	0	0	45	Granulicatella adiacens	Granulicatella(100)	Granulicatella(100)	Carnobacteriaceae(100)	Lactobacillales(100)	Bacilli(100)	Firmicutes(100)	M00642_0_000000000-A53KY_1_1105_5853_7873
Otu0068	0	0	0	0	0	0	0	0	0	0.0370645	0	0	0	0	0	0	0	3.92884	0	0	0	0	0	0	0	0	0	0	0	0	0	0	0.0370645	0	0	0	0	0	108		Streptococcus(100)	Streptococcus(100)	Streptococcaceae(100)	Lactobacillales(100)	Bacilli(100)	Firmicutes(100)	M00642_0_000000000-A53KY_1_2109_6828_11770
Otu0069	0	0	0	0	0	0	0	0	0.074129	0	0	0	0	0	0	0	0	0.0370645	0	0	0.0370645	0	0	0	0	1.11193	0.185322	0	0	0	0	0	0	0.593032	0.815419	0	0	0	77		Streptococcus(100)	Streptococcus(100)	Streptococcaceae(100)	Lactobacillales(100)	Bacilli(100)	Firmicutes(100)	M00642_12024_000000000-A6VV0_1_1103_20370_13228
Otu0070	0	0	0	0	0	0	0	0.074129	0	0	0	0.0370645	0	0.0370645	0	0	0	0	0	0	0.148258	0	0	0	0	0	0	0	0	0	0.074129	0	0	0	0	0	0	0.852483	33		Flavonifractor(92)	Flavonifractor(100)	Ruminococcaceae(100)	Clostridiales(100)	Clostridia(100)	Firmicutes(100)	M00642_0_000000000-A53KY_1_1108_11122_21849
Otu0071	0	0	0	0	0.185322	0.74129	0	0	0	0	0	0	0	0	0	0	0	0	0	0	0	0	0	0	0	0	0	0	0	0	0	0	0	0	0	0	0	0	25		Ruminococcus2(97)	Ruminococcus2(100)	Lachnospiraceae(100)	Clostridiales(100)	Clostridia(100)	Firmicutes(100)	M00642_0_000000000-A53KY_1_1102_17149_22178
Otu0072	0	0	0	0	0	0	0	0	0	0	0	0	0	0	0	0	0	0	0	0.630096	0.33358	0	0	0	0	0	0	0	0	0	0	0	0	0	0	0.0370645	2.22387	0	87		Eggerthella(54)	Eggerthella(100)	Coriobacteriaceae(100)	Coriobacteriales(100)	Actinobacteria(100)	Actinobacteria(100)	M00642_12024_000000000-A6VV0_1_2102_28775_19920
Otu0073	0	0	0	0	0	0	0	0.0370645	0	0	0	0	0	0	0	0.0370645	2.89103	0	0	0	0	0	0	0	0	0	0	0	0.0370645	0	0	0.0370645	0	0	0	0	0	0	82		Propionibacterium(100)	Propionibacterium(100)	Propionibacteriaceae(100)	Actinomycetales(100)	Actinobacteria(100)	Actinobacteria(100)	M00642_0_000000000-A53KY_1_1114_15412_20919
Otu0074	1.6679	0.852483	0	0	0	0	0	0	0	0	0	0	0	0	0	0	0	0	0	0	0	0	0.185322	0	0.222387	0	0	0	0	0	0	0	0	0	0	0	0	0	79		Blautia(100)	Blautia(100)	Lachnospiraceae(100)	Clostridiales(100)	Clostridia(100)	Firmicutes(100)	M00642_0_000000000-A53KY_1_1101_16466_26575
Otu0075	0	0	0	0	0	0	0	0	0	0	0	0	0	0	0	0	2.89103	0	0	0	0	0	0	0	0	0	0	0	0	0	0	0	0	0	0	0	0	0	78		Anaeroglobus(100)	Anaeroglobus(100)	Veillonellaceae(100)	Selenomonadales(100)	Negativicutes(100)	Firmicutes(100)	M00642_12024_000000000-A6VV0_1_1101_19611_10667
Otu0076	0	0	0	0	0	0	0	0	0.33358	0	0	0	0	0	0	0	0	0.296516	0	0	0	0	0	0	0	0.259451	0	0	0	0	0	0	0	0.185322	0.33358	0	0	0	38		Streptococcus(100)	Streptococcus(100)	Streptococcaceae(100)	Lactobacillales(100)	Bacilli(100)	Firmicutes(100)	M00642_0_000000000-A53KY_1_1102_3898_16423
Otu0077	0	0	0	0	0	0	0	0	0	0	0	0	0	0	0	0	0	0	0	0	0	0	0	0	0	0	2.74277	0	0	0	0	0	0	0	0	0	0	0	74		Bifidobacterium(100)	Bifidobacterium(100)	Bifidobacteriaceae(100)	Bifidobacteriales(100)	Actinobacteria(100)	Actinobacteria(100)	M00642_12024_000000000-A6VV0_1_1101_7032_16954
Otu0078	0	0	0	0	0	0	0	0	0	0	0	0	0	0	0	0	0	0	0	0	0	0	0	0	0	0	0	0	0	0	2.74277	0	0	0	0	0	0	0	74		Eubacterium(88)	Eubacterium(100)	Eubacteriaceae(100)	Clostridiales(100)	Clostridia(100)	Firmicutes(100)	M00642_0_000000000-A53KY_1_1101_15413_7026
Otu0079	0	0	0	0	0	1.48258	0	0	0	0	0	0	0	0	0	0	0	0	0	0	0	0	0.778354	0	0	0	0.407709	0	0	0	0	0	0	0	0	0	0	0	72		Blautia(100)	Blautia(100)	Lachnospiraceae(100)	Clostridiales(100)	Clostridia(100)	Firmicutes(100)	M00642_12024_000000000-A6VV0_1_1110_5353_13357
Otu0080	0	0	0	0	0	0	0	0	0	0	0	0	0.370645	2.11268	0	0	0	0	0	0	0.148258	0	0	0	0	0	0	0	0	0	0	0	0	0	0	0	0	0	71		Robinsoniella(100)	Robinsoniella(100)	Lachnospiraceae(100)	Clostridiales(100)	Clostridia(100)	Firmicutes(100)	M00642_0_000000000-A53KY_1_1103_13678_19807
Otu0081	0	0	0	0	0	0	0	0	2.70571	0	0	0	0	0	0	0	0	0	0	0	0	0	0	0	0	0	0	0	0	0	0	0	0	0	0	0	0	0	73		Lactobacillus(98)	Lactobacillus(100)	Lactobacillaceae(100)	Lactobacillales(100)	Bacilli(100)	Firmicutes(100)	M00642_0_000000000-A53KY_1_1101_21443_17972
Otu0082	0	0	0	0	0	0	0	0	0	0	0	0	0	0	0	0	0	0	0	0	2.07561	0	0	0	0	0	0	0	0	0	0	0	0	0	0	0	0	0	56		Bifidobacterium(100)	Bifidobacterium(100)	Bifidobacteriaceae(100)	Bifidobacteriales(100)	Actinobacteria(100)	Actinobacteria(100)	M00642_0_000000000-A53KY_1_1101_20958_8499
Otu0083	0	0	0.370645	0	0	0	0	0	0	0	0	0	0	0	0	0	0	0	0	0	0	0	0	0	0	0	0	0	0	0	0	0	0	0	0	0	0	0	10		Akkermansia(100)	Akkermansia(100)	Verrucomicrobiaceae(100)	Verrucomicrobiales(100)	Verrucomicrobiae(100)	Verrucomicrobia(100)	M00642_0_000000000-A53KY_1_1105_13700_10812
Otu0084	0	0	0	0	0	0	0	0	0	0	0	0	0	0	0	0	0	0	2.44626	0	0	0	0	0	0	0	0	0	0	0	0	0	0	0	0	0	0	0	66		Bacteroides(100)	Bacteroides(100)	Bacteroidaceae(100)	Bacteroidales(100)	Bacteroidia(100)	Bacteroidetes(100)	M00642_12024_000000000-A6VV0_1_1101_16414_2640
Otu0085	0.148258	0	0.0370645	0	0	0.074129	0	0	0	0	0	0	0	0	0	0	0	0.0370645	2.07561	0	0	0	0	0	0	0	0	0	0	0	0.0370645	0	0	0	0	0	0	0	65		Clostridium_XlVa(99)	Clostridium_XlVa(100)	Lachnospiraceae(100)	Clostridiales(100)	Clostridia(100)	Firmicutes(100)	M00642_12024_000000000-A6VV0_1_1101_24287_12144
Otu0086	0	0	1.6679	0.222387	0	0	0	0	0	0	0	0	0	0	0	0	0	0	0	0	0	0	0	0	0	0	0	0	0	0	0	0	0	0	0	0	0	0.444774	63		Clostridium_XVIII(100)	Clostridium_XVIII(100)	Erysipelotrichaceae(100)	Erysipelotrichales(100)	Erysipelotrichia(100)	Firmicutes(100)	M00642_0_000000000-A53KY_1_1103_11987_6116
Otu0087	0.555967	1.70497	0	0	0	0	0	0	0	0	0	0	0	0	0	0	0	0	0	0	0	0	0	0	0	0	0	0	0	0	0	0	0	0	0	0	0	0	61		Clostridium_XVIII(87)	Clostridium_XVIII(100)	Erysipelotrichaceae(100)	Erysipelotrichales(100)	Erysipelotrichia(100)	Firmicutes(100)	M00642_0_000000000-A53KY_1_2113_26194_23201
Otu0088	0	0	0	0.704225	0	0	0	0.555967	0	0	0	0	0	0	0	0	0	0	0	0	0	0	0	0	0	0	0	0	0	0	0	0	0	0.074129	0.296516	0	0	0	44		Clostridium_XlVa(99)	Clostridium_XlVa(100)	Lachnospiraceae(100)	Clostridiales(100)	Clostridia(100)	Firmicutes(100)	M00642_12024_000000000-A6VV0_1_1102_18040_20779
Otu0089	0	0	0	0	0	0	0.0370645	0	1.96442	0	0	0	0	0	0	0	0	0	0	0	0	0	0	0	0	0	0	0	0	0.0370645	0	0	0	0	0	0	0	0	55		Lactobacillus(100)	Lactobacillus(100)	Lactobacillaceae(100)	Lactobacillales(100)	Bacilli(100)	Firmicutes(100)	M00642_0_000000000-A53KY_1_2103_13802_23984
Otu0090	0	0	1.37139	0	0	0	0.444774	0.074129	0	0	0	0	0	0	0	0	0	0	0	0	0	0	0	0	0	0	0	0	0	0	0	0	0	0	0	0	0	0	51		Lactococcus(100)	Lactococcus(100)	Streptococcaceae(100)	Lactobacillales(100)	Bacilli(100)	Firmicutes(100)	M00642_0_000000000-A53KY_1_1101_16662_3930
Otu0091	0.185322	0.074129	0	0	0	0	0	0	0	0	0	0	0	0	0	0.0370645	0.0370645	0.074129	0	0	0	0.185322	0.0370645	0	0	0	0	0	0	0	0.0370645	0	0.074129	0	0	0	0	0	20		Streptococcus(100)	Streptococcus(100)	Streptococcaceae(100)	Lactobacillales(100)	Bacilli(100)	Firmicutes(100)	M00642_0_000000000-A53KY_1_1101_27711_15203
Otu0092	0	0	0	0	0	0	0	0	0	0	0	0	0	0	0	0	0.222387	0	0	0	0	0	0	0	0	0	0	0	0.963677	0	0	0	0	0	0	0	0.407709	0	43		Lactobacillus(100)	Lactobacillus(100)	Lactobacillaceae(100)	Lactobacillales(100)	Bacilli(100)	Firmicutes(100)	M00642_12024_000000000-A6VV0_1_1112_5826_19352
Otu0093	0	0	0	0	0	0	0	0.148258	0	0	0	0.0370645	0	0	0	0	0	0	0	0.0370645	0.111193	0	0	0	0	0	0	0	0	0	0	0	0.074129	0	0	0	0	0	11		Streptococcus(100)	Streptococcus(100)	Streptococcaceae(100)	Lactobacillales(100)	Bacilli(100)	Firmicutes(100)	M00642_0_000000000-A53KY_1_1109_22344_10676
Otu0094	0	0.0370645	0	0	0	0.074129	0	0	0	0	0	0	0	0	0	0	0	0.074129	0	0	0	0	0	0	0.33358	0	0	0	0	0	0	0	0	0	0	0	0.0370645	0	15		Clostridium_XI(100)	Clostridium_XI(100)	Peptostreptococcaceae(100)	Clostridiales(100)	Clostridia(100)	Firmicutes(100)	M00642_0_000000000-A53KY_1_2105_10375_15805
Otu0095	0	0	0	0	0	0.667161	0	0	0	0	0	0	0	0	0	0	0	0	0	0	0.0370645	0	0.630096	0	0	0	0.259451	0	0	0	0	0	0	0	0	0	0	0	43		Blautia(100)	Blautia(100)	Lachnospiraceae(100)	Clostridiales(100)	Clostridia(100)	Firmicutes(100)	M00642_0_000000000-A53KY_1_1104_17562_6620
Otu0096	0	0	0	0	0	0	0	0	1.63084	0	0	0	0	0	0	0	0	0	0	0	0	0	0	0	0	0	0	0	0	0	0	0	0	0	0	0	0	0	44		Lactobacillus(87)	Lactobacillus(100)	Lactobacillaceae(100)	Lactobacillales(100)	Bacilli(100)	Firmicutes(100)	M00642_0_000000000-A53KY_1_1101_22037_12431
Otu0097	0.111193	0.0370645	0.259451	0.0370645	0	0.074129	0	0	0	0.0370645	0	0	0	0	0	0.0370645	0	0	0	0.111193	0	0	0	0	0	0	0	0	0.0370645	0	0	0	0.074129	0.111193	0.074129	0	0	0	27		Gemella(100)	Gemella(100)	Bacillales_Incertae_Sedis_XI(100)	Bacillales(100)	Bacilli(100)	Firmicutes(100)	M00642_0_000000000-A53KY_1_1111_24453_10815
Otu0098	0	0	0	0	0	0	0	0	0	0	0	0	0	0	0	0	0	0	0	0	0	0	0	0	0	0	0	0	0	0	1.48258	0	0	0	0	0	0	0.0370645	41		unclassified	unclassified(98)	Lachnospiraceae(100)	Clostridiales(100)	Clostridia(100)	Firmicutes(100)	M00642_0_000000000-A53KY_1_1101_22610_9752
Otu0099	0	0	0.148258	0.185322	0	0	0	0.926612	0	0	0	0	0	0	0	0	0	0	0	0	0	0.0370645	0.148258	0	0	0	0	0	0	0	0	0	0	0	0	0	0	0	39		Anaerostipes(100)	Anaerostipes(100)	Lachnospiraceae(100)	Clostridiales(100)	Clostridia(100)	Firmicutes(100)	M00642_0_000000000-A53KY_1_1101_17055_17784
Otu0100	0	0	0	0	0	0	0	0	0	0	0	0	0	0	0	0	1.40845	0	0	0	0	0	0	0	0	0	0	0	0	0	0	0	0	0	0	0	0	0	38		Phascolarctobacterium(100)	Phascolarctobacterium(100)	Acidaminococcaceae(100)	Selenomonadales(100)	Negativicutes(100)	Firmicutes(100)	M00642_12024_000000000-A6VV0_1_1102_20540_13888
Otu0101	0	0	0	0	0	0	0.074129	0	0	0.148258	0	0	0	0	0	0	0	0.630096	0	0	0	0	0	0	0	0	0	0	0.444774	0.0370645	0	0	0	0	0	0	0	0	36		Clostridium_sensu_stricto(99)	Clostridium_sensu_stricto(100)	Clostridiaceae_1(100)	Clostridiales(100)	Clostridia(100)	Firmicutes(100)	M00642_0_000000000-A53KY_1_1104_24829_19796
Otu0102	0	0.0370645	0.074129	0	0	0.0370645	0.0370645	0.074129	0	0	0	0	0	0	0.0370645	0.0370645	0	0	0	0	0.074129	0	0	0	0	0	0.074129	0	0	0	0.0370645	0	0.222387	0	0	0	0	0	20		Gemella(100)	Gemella(100)	Bacillales_Incertae_Sedis_XI(100)	Bacillales(100)	Bacilli(100)	Firmicutes(100)	M00642_0_000000000-A53KY_1_2105_20095_26620
Otu0103	0	0	0	0	0	0	0	0	0	0	0	0	0	0	0	0	0	0	0	0	0	0	0	0	0	0.0370645	0	0	0	0	0	0	0	0	0	0	0	0.148258	5		unclassified	unclassified(100)	Lachnospiraceae(100)	Clostridiales(100)	Clostridia(100)	Firmicutes(100)	M00642_0_000000000-A53KY_1_1102_18133_27879
Otu0104	0	0	0	0	0	0.185322	0.074129	0	0.0370645	0	0	0	0	0	0	0	0	0.296516	0	0	0	0	0.0370645	0.074129	0	0.074129	0.111193	0.0370645	0.0370645	0.0370645	0	0	0	0	0	0	0	0	27		Clostridium_sensu_stricto(100)	Clostridium_sensu_stricto(100)	Clostridiaceae_1(100)	Clostridiales(100)	Clostridia(100)	Firmicutes(100)	M00642_0_000000000-A53KY_1_2113_6956_23979
Otu0105	0	0	0	0	0	0	0.074129	0	0.074129	0.0370645	0.0370645	0	0.074129	0	0	0	0	0.222387	0	0	0	0	0	0	0	0	0.185322	0	0.33358	0.0370645	0	0	0.0370645	0	0	0	0	0	30		Clostridium_sensu_stricto(100)	Clostridium_sensu_stricto(100)	Clostridiaceae_1(100)	Clostridiales(100)	Clostridia(100)	Firmicutes(100)	M00642_0_000000000-A53KY_1_2101_12047_17980
Otu0106	0	0	0	0	0	0	0	0	0	0	0	0	0	0	0	0	0	0	0	0	0	0	0	0	0	0.0370645	0	0	0	0	0.0370645	0	0	0	0	0	0	0	2		Clostridium_XVIII(50)	Clostridium_XVIII(97)	Erysipelotrichaceae(100)	Erysipelotrichales(100)	Erysipelotrichia(100)	Firmicutes(100)	M00642_12024_000000000-A6VV0_1_2113_14121_16833
Otu0107	0	0	0	0	0	0	0	0	0	0	0	0	0	0	0	1.03781	0	0	0	0	0	0	0	0	0	0	0	0	0	0	0	0	0	0	0	0	0	0	28		Actinomyces(100)	Actinomyces(100)	Actinomycetaceae(100)	Actinomycetales(100)	Actinobacteria(100)	Actinobacteria(100)	M00642_0_000000000-A53KY_1_1103_13180_25590
Otu0108	0	0.33358	0	0	0.0370645	0.296516	0	0	0	0	0	0	0	0	0	0	0	0.222387	0	0	0	0	0	0	0	0	0	0	0	0	0	0	0	0	0	0	0	0	24		unclassified	unclassified(100)	Enterobacteriaceae(100)	Enterobacteriales(100)	Gammaproteobacteria(100)	Proteobacteria(100)	M00642_0_000000000-A53KY_1_1103_20426_11690
Otu0109	0	0	0	0	0	0	0	0	0	0	0	0	0	0	0	0	0	0	0	0	0	0	0	0	0	0	0	0	1.00074	0	0	0	0	0	0	0	0	0	27		Citrobacter(56)	Citrobacter(100)	Enterobacteriaceae(100)	Enterobacteriales(100)	Gammaproteobacteria(100)	Proteobacteria(100)	M00642_12024_000000000-A6VV0_1_1101_5306_8648
Otu0111	0	0.963677	0	0	0	0	0	0	0	0	0	0	0	0	0	0	0	0	0	0	0	0	0	0	0	0	0	0	0	0	0	0	0	0	0	0	0	0	26		Blautia(69)	Blautia(100)	Lachnospiraceae(100)	Clostridiales(100)	Clostridia(100)	Firmicutes(100)	M00642_0_000000000-A53KY_1_1102_23501_16775
Otu0112	0	0	0	0	0	0	0	0	0.074129	0	0	0	0	0	0	0	0.0370645	0	0	0	0	0	0	0	0.815419	0	0	0	0	0	0	0	0	0	0	0	0	0	25		Faecalibacterium(100)	Faecalibacterium(100)	Ruminococcaceae(100)	Clostridiales(100)	Clostridia(100)	Firmicutes(100)	M00642_12024_000000000-A6VV0_1_1103_14029_11793
Otu0113	0	0	0	0	0	0	0	0	0	0	0	0	0	0	0	0	0	0	0	0.370645	0.444774	0	0	0	0	0	0	0	0	0	0	0	0	0	0	0	0	0	22		Slackia(100)	Slackia(100)	Coriobacteriaceae(100)	Coriobacteriales(100)	Actinobacteria(100)	Actinobacteria(100)	M00642_0_000000000-A53KY_1_2102_13619_17636
Otu0114	0	0.074129	0.0370645	0	0	0.074129	0.111193	0	0	0	0	0	0	0	0	0	0	0	0	0	0	0.074129	0	0	0	0	0	0	0	0.074129	0.0370645	0.074129	0	0	0	0	0	0.0370645	16		Actinomyces(100)	Actinomyces(100)	Actinomycetaceae(100)	Actinomycetales(100)	Actinobacteria(100)	Actinobacteria(100)	M00642_0_000000000-A53KY_1_2109_19570_12987
Otu0116	0	0	0	0	0	0	0	0.407709	0	0	0	0	0	0	0	0	0	0	0	0	0.259451	0	0	0	0	0	0	0	0	0	0	0	0	0	0	0	0	0	18		Parabacteroides(100)	Parabacteroides(100)	Porphyromonadaceae(100)	Bacteroidales(100)	Bacteroidia(100)	Bacteroidetes(100)	M00642_0_000000000-A53KY_1_1103_22834_19577
Otu0117	0	0	0	0	0	0.0370645	0	0	0.074129	0	0	0.0370645	0.0370645	0	0	0	0	0	0	0	0	0	0	0	0	0	0	0	0	0.185322	0	0.33358	0	0.0370645	0.0370645	0	0	0	21		Staphylococcus(100)	Staphylococcus(100)	Staphylococcaceae(100)	Bacillales(100)	Bacilli(100)	Firmicutes(100)	M00642_0_000000000-A53KY_1_1112_6244_9878
Otu0118	0	0	0	0	0	0	0	0	0	0	0	0	0	0	0	0	0.74129	0.0370645	0	0	0	0	0	0	0	0	0	0	0	0	0	0	0	0	0	0	0	0	21		Lactobacillus(100)	Lactobacillus(100)	Lactobacillaceae(100)	Lactobacillales(100)	Bacilli(100)	Firmicutes(100)	M00642_12024_000000000-A6VV0_1_1103_13015_12324
Otu0119	0	0	0	0	0	0	0.0370645	0	0	0	0	0	0.296516	0	0	0	0.0370645	0.111193	0	0	0	0	0	0	0	0.0370645	0	0	0	0	0	0	0	0	0.0370645	0.074129	0	0	17		Staphylococcus(100)	Staphylococcus(100)	Staphylococcaceae(100)	Bacillales(100)	Bacilli(100)	Firmicutes(100)	M00642_0_000000000-A53KY_1_1102_27530_15746
Otu0120	0	0.148258	0	0	0	0	0	0	0	0	0	0	0	0	0.481838	0	0	0	0	0	0	0	0	0	0	0	0	0	0	0	0	0	0	0	0	0	0	0	17		Bacteroides(100)	Bacteroides(100)	Bacteroidaceae(100)	Bacteroidales(100)	Bacteroidia(100)	Bacteroidetes(100)	M00642_0_000000000-A53KY_1_1102_19017_14867
Otu0121	0	0	0	0	0	0	0	0	0	0	0	0	0	0	0	0	0	0	0	0	0	0	0	0	0	0	0	0	0	0	0	0	0	0	0	0	0	0.111193	3		unclassified	unclassified(100)	Ruminococcaceae(100)	Clostridiales(100)	Clostridia(100)	Firmicutes(100)	M00642_12024_000000000-A6VV0_1_1114_18259_20629
Otu0122	0	0	0	0	0	0	0	0	0	0	0	0	0	0	0	0	0	0	0	0	0	0	0	0	0	0	0	0	0	0	0	0	0	0	0	0	0.111193	0	3		Bacteroides(100)	Bacteroides(100)	Bacteroidaceae(100)	Bacteroidales(100)	Bacteroidia(100)	Bacteroidetes(100)	M00642_12024_000000000-A6VV0_1_1111_20965_21555
Otu0123	0	0	0	0	0.0370645	0	0	0	0.222387	0.148258	0	0	0	0	0	0	0	0	0	0	0	0	0	0	0.0370645	0	0	0	0	0.148258	0	0	0	0	0	0	0	0	16		Dorea(99)	Dorea(100)	Lachnospiraceae(100)	Clostridiales(100)	Clostridia(100)	Firmicutes(100)	M00642_0_000000000-A53KY_1_1111_8757_17534
Otu0124	0	0	0	0	0	0	0	0	0	0	0	0	0	0	0	0	0	0	0	0	0.0370645	0.222387	0	0	0	0	0	0	0	0	0	0	0	0	0	0	0	0	7		Streptococcus(100)	Streptococcus(100)	Streptococcaceae(100)	Lactobacillales(100)	Bacilli(100)	Firmicutes(100)	M00642_0_000000000-A53KY_1_1101_17029_20419
Otu0125	0	0	0.630096	0	0	0	0	0	0	0	0	0	0	0	0	0	0	0	0	0	0	0	0	0	0	0	0	0	0	0	0	0	0	0	0	0	0	0	17		unclassified	unclassified(95)	Lachnospiraceae(100)	Clostridiales(100)	Clostridia(100)	Firmicutes(100)	M00642_0_000000000-A53KY_1_1105_6841_18164
Otu0126	0	0	0	0	0	0	0	0	0	0	0	0	0	0	0	0	0	0.111193	0	0	0	0	0	0	0	0	0	0	0	0	0	0	0.593032	0	0	0	0	0	19		Neisseria(100)	Neisseria(100)	Neisseriaceae(100)	Neisseriales(100)	Betaproteobacteria(100)	Proteobacteria(100)	M00642_12024_000000000-A6VV0_1_2103_16045_26715
Otu0127	0	0	0	0	0	0	0	0	0	0	0	0	0	0	0	0	0	0	0	0.074129	0.0370645	0	0	0	0.148258	0	0	0	0	0	0	0	0	0	0.148258	0	0	0	11		Varibaculum(100)	Varibaculum(100)	Actinomycetaceae(100)	Actinomycetales(100)	Actinobacteria(100)	Actinobacteria(100)	M00642_12024_000000000-A6VV0_1_1103_24655_13961
Otu0128	0.0370645	0	0	0	0	0	0	0	0	0	0	0	0.0370645	0	0.185322	0	0	0	0	0	0.0370645	0	0	0	0	0.074129	0	0.0370645	0	0	0	0.111193	0.0370645	0.0370645	0	0	0	0	16		Streptococcus(100)	Streptococcus(100)	Streptococcaceae(100)	Lactobacillales(100)	Bacilli(100)	Firmicutes(100)	M00642_0_000000000-A53KY_1_2110_9924_26281
Otu0129	0	0	0	0	0	0	0	0	0	0	0	0	0	0	0	0	0	0	0	0	0.185322	0	0	0	0	0	0	0	0	0	0	0	0	0	0	0	0	0	5		Streptococcus(100)	Streptococcus(100)	Streptococcaceae(100)	Lactobacillales(100)	Bacilli(100)	Firmicutes(100)	M00642_0_000000000-A53KY_1_1102_21330_23965
Otu0130	0	0	0	0	0	0	0	0	0	0	0	0	0	0	0	0	0	0	0	0	0	0	0	0	0.481838	0	0	0	0	0	0	0	0	0	0	0	0	0	13		Blautia(99)	Blautia(100)	Lachnospiraceae(100)	Clostridiales(100)	Clostridia(100)	Firmicutes(100)	M00642_0_000000000-A53KY_1_1112_11310_8486
Otu0131	0	0	0	0	0	0.444774	0	0	0	0	0	0	0	0	0	0	0	0	0	0	0	0	0	0	0	0	0	0	0	0	0	0	0	0	0	0	0.074129	0.074129	16		Roseburia(100)	Roseburia(100)	Lachnospiraceae(100)	Clostridiales(100)	Clostridia(100)	Firmicutes(100)	M00642_0_000000000-A53KY_1_1104_10361_18009
Otu0132	0	0	0	0	0	0	0	0	0	0	0	0	0	0	0	0	0	0	0	0	0	0	0	0	0	0	0	0	0	0	0	0	0	0	0	0	0	0.370645	10		Anaerostipes(52)	Anaerostipes(100)	Lachnospiraceae(100)	Clostridiales(100)	Clostridia(100)	Firmicutes(100)	M00642_12024_000000000-A6VV0_1_1102_21040_27136
Otu0133	0	0	0	0	0	0	0	0	0	0	0	0	0	0	0	0	0	0	0	0	0	0	0	0	0	0	0.074129	0.111193	0	0	0	0	0	0.074129	0	0	0	0	7		Clostridium_XlVb(85)	Clostridium_XlVb(100)	Lachnospiraceae(100)	Clostridiales(100)	Clostridia(100)	Firmicutes(100)	M00642_12024_000000000-A6VV0_1_1101_9890_16425
Otu0134	0	0	0	0	0	0	0	0	0	0	0	0	0	0	0	0	0	0.0370645	0	0	0	0	0	0	0	0	0	0	0	0.222387	0	0	0	0	0	0	0	0.074129	9		Anaerostipes(71)	Anaerostipes(100)	Lachnospiraceae(100)	Clostridiales(100)	Clostridia(100)	Firmicutes(100)	M00642_12024_000000000-A6VV0_1_2110_6649_17286
Otu0136	0.222387	0	0	0	0	0	0	0.0370645	0.0370645	0	0	0	0	0	0	0	0	0.074129	0	0	0	0	0	0	0	0	0	0	0	0	0.0370645	0	0	0	0	0	0	0	11		Actinomyces(100)	Actinomyces(100)	Actinomycetaceae(100)	Actinomycetales(100)	Actinobacteria(100)	Actinobacteria(100)	M00642_0_000000000-A53KY_1_1110_24009_10479
Otu0137	0	0	0	0	0	0	0	0.0370645	0	0	0	0	0	0	0	0	0	0	0	0	0.074129	0	0	0	0	0	0	0.0370645	0	0	0.074129	0	0	0	0	0	0.148258	0	10		Clostridium_XlVa(98)	Clostridium_XlVa(100)	Lachnospiraceae(100)	Clostridiales(100)	Clostridia(100)	Firmicutes(100)	M00642_0_000000000-A53KY_1_1114_25731_16424
Otu0138	0	0	0	0	0	0.407709	0	0	0	0	0	0	0	0	0	0	0	0.0370645	0	0	0	0	0	0	0	0	0	0	0	0	0	0	0	0	0	0	0	0	12		Clostridium_sensu_stricto(97)	Clostridium_sensu_stricto(100)	Clostridiaceae_1(100)	Clostridiales(100)	Clostridia(100)	Firmicutes(100)	M00642_12024_000000000-A6VV0_1_1102_23952_14875
Otu0139	0	0	0	0	0	0	0	0.0370645	0	0	0	0	0	0	0	0	0	0	0	0	0	0	0	0	0	0	0	0	0	0	0	0	0.0370645	0	0	0	0	0	2		Granulicatella(100)	Granulicatella(100)	Carnobacteriaceae(100)	Lactobacillales(100)	Bacilli(100)	Firmicutes(100)	M00642_0_000000000-A53KY_1_1101_17191_26109
Otu0140	0	0	0	0	0	0	0	0	0.111193	0.0370645	0	0.0370645	0	0	0	0	0.0370645	0	0	0.0370645	0	0.0370645	0	0	0	0	0	0	0.0370645	0	0	0	0	0	0	0	0	0	9		Finegoldia(100)	Finegoldia(100)	Clostridiales_Incertae_Sedis_XI(100)	Clostridiales(100)	Clostridia(100)	Firmicutes(100)	M00642_0_000000000-A53KY_1_1110_20064_14337
Otu0142	0	0	0	0	0	0	0	0	0	0	0	0	0	0	0	0	0	0	0	0	0	0	0	0	0	0	0	0	0	0	0	0	0	0	0.407709	0	0	0	11		Morganella(100)	Morganella(100)	Enterobacteriaceae(100)	Enterobacteriales(100)	Gammaproteobacteria(100)	Proteobacteria(100)	M00642_12024_000000000-A6VV0_1_1111_26308_23916
Otu0143	0	0	0	0	0	0	0	0	0.074129	0	0	0	0	0	0	0.33358	0	0	0	0	0	0	0	0	0	0	0	0	0	0	0	0	0.0370645	0	0	0	0	0	12		Peptoniphilus(100)	Peptoniphilus(100)	Clostridiales_Incertae_Sedis_XI(100)	Clostridiales(100)	Clostridia(100)	Firmicutes(100)	M00642_0_000000000-A53KY_1_1102_19575_16895
Otu0144	0.148258	0	0	0	0	0	0	0	0	0	0.0370645	0.074129	0	0	0	0	0	0	0	0.0370645	0	0	0	0	0	0	0	0	0	0	0	0	0	0	0	0	0	0	8		Clostridium_XI(100)	Clostridium_XI(100)	Peptostreptococcaceae(100)	Clostridiales(100)	Clostridia(100)	Firmicutes(100)	M00642_0_000000000-A53KY_1_1112_8540_8931
Otu0145	0	0	0.074129	0.0370645	0	0	0	0	0	0	0	0	0	0	0	0	0	0	0	0	0	0	0	0	0	0	0	0	0	0.0370645	0	0	0	0.074129	0.185322	0	0	0	11		Bifidobacterium(100)	Bifidobacterium(100)	Bifidobacteriaceae(100)	Bifidobacteriales(100)	Actinobacteria(100)	Actinobacteria(100)	M00642_12024_000000000-A6VV0_1_1103_22399_25631
Otu0146	0	0	0	0	0	0	0	0	0	0	0	0	0	0	0	0	0	0	0	0	0	0	0	0	0	0	0	0	0	0	0	0	0.407709	0	0	0	0	0	11		Pasteurella(51)	Haemophilus(64)	Pasteurellaceae(100)	Pasteurellales(100)	Gammaproteobacteria(100)	Proteobacteria(100)	M00642_12024_000000000-A6VV0_1_1101_26582_8185
Otu0147	0	0	0.185322	0	0	0	0	0	0	0	0	0	0	0	0	0	0	0	0	0	0	0	0	0	0	0	0	0	0	0	0	0	0	0	0	0	0	0	5		unclassified	unclassified(100)	Lachnospiraceae(100)	Clostridiales(100)	Clostridia(100)	Firmicutes(100)	M00642_0_000000000-A53KY_1_1109_7635_17473
Otu0148	0	0	0	0	0	0	0	0	0	0	0	0	0	0	0	0	0	0	0	0	0	0.0370645	0	0	0	0	0	0	0	0	0.0370645	0	0	0	0.074129	0	0	0	4		unclassified	unclassified(100)	unclassified(100)	unclassified(100)	unclassified(100)	Candidatus_Saccharibacteria(100)	M00642_0_000000000-A53KY_1_1113_7576_13592
Otu0150	0	0.0370645	0	0.185322	0	0	0	0	0	0	0	0.0370645	0	0	0	0	0	0	0	0	0	0	0	0	0	0	0	0	0	0	0	0	0	0	0	0	0	0	7		Clostridium_XlVa(100)	Clostridium_XlVa(100)	Lachnospiraceae(100)	Clostridiales(100)	Clostridia(100)	Firmicutes(100)	M00642_0_000000000-A53KY_1_1112_10496_16244
Otu0151	0	0	0	0	0	0.33358	0	0	0	0	0	0	0	0	0	0	0	0	0	0	0	0	0	0	0	0	0	0	0	0	0	0	0	0	0	0	0	0	9		Ruminococcus2(100)	Ruminococcus2(100)	Lachnospiraceae(100)	Clostridiales(100)	Clostridia(100)	Firmicutes(100)	M00642_0_000000000-A53KY_1_1103_23479_16024
Otu0153	0	0	0	0	0	0	0	0	0.074129	0	0.259451	0	0	0	0	0	0	0	0	0	0	0	0	0	0	0	0	0	0	0	0	0	0	0	0	0	0	0	9		Actinomyces(100)	Actinomyces(100)	Actinomycetaceae(100)	Actinomycetales(100)	Actinobacteria(100)	Actinobacteria(100)	M00642_0_000000000-A53KY_1_1108_22871_7574
Otu0154	0.0370645	0	0	0	0	0	0	0	0	0	0	0	0	0	0	0	0	0	0	0	0	0	0	0	0	0	0	0	0	0	0	0	0	0	0	0	0	0	1		Bacteroides(100)	Bacteroides(100)	Bacteroidaceae(100)	Bacteroidales(100)	Bacteroidia(100)	Bacteroidetes(100)	M00642_0_000000000-A53KY_1_2104_15529_10651
Otu0155	0	0	0.222387	0	0	0	0	0	0	0	0	0	0	0	0	0	0	0	0	0	0	0	0	0	0.0370645	0	0	0	0	0	0	0	0	0	0	0	0	0.0370645	8		Gordonibacter(80)	Gordonibacter(100)	Coriobacteriaceae(100)	Coriobacteriales(100)	Actinobacteria(100)	Actinobacteria(100)	M00642_0_000000000-A53KY_1_1106_7183_10285
Otu0156	0	0	0	0	0	0	0	0	0	0	0	0	0	0	0	0	0	0	0	0	0	0	0	0	0	0	0	0	0	0	0.0370645	0	0	0	0	0	0	0	1		Odoribacter(100)	Odoribacter(100)	Porphyromonadaceae(100)	Bacteroidales(100)	Bacteroidia(100)	Bacteroidetes(100)	M00642_0_000000000-A53KY_1_2112_12745_19600
Otu0157	0	0	0	0	0	0	0	0	0.148258	0	0	0	0	0	0	0	0	0.0370645	0	0	0	0	0	0	0	0	0	0	0	0	0	0.0370645	0	0	0	0	0	0	6		Anaerococcus(100)	Anaerococcus(100)	Clostridiales_Incertae_Sedis_XI(100)	Clostridiales(100)	Clostridia(100)	Firmicutes(100)	M00642_0_000000000-A53KY_1_1104_8974_21326
Otu0158	0	0	0	0	0	0	0	0	0	0	0	0	0	0	0	0	0.296516	0	0	0	0	0	0	0	0	0	0	0	0	0	0	0	0	0	0	0	0	0	8		Bilophila(100)	Bilophila(100)	Desulfovibrionaceae(100)	Desulfovibrionales(100)	Deltaproteobacteria(100)	Proteobacteria(100)	M00642_12024_000000000-A6VV0_1_1104_18597_4693
Otu0159	0	0	0	0	0	0	0	0	0	0	0	0	0	0	0	0	0	0	0	0.296516	0	0	0	0	0	0	0	0	0	0	0	0	0	0	0	0	0	0	8		Olsenella(100)	Olsenella(100)	Coriobacteriaceae(100)	Coriobacteriales(100)	Actinobacteria(100)	Actinobacteria(100)	M00642_0_000000000-A53KY_1_1101_19805_15233
Otu0160	0	0	0	0	0	0	0	0	0.296516	0	0	0	0	0	0	0	0	0	0	0	0	0	0	0	0	0	0	0	0	0	0	0	0	0	0	0	0	0	8		Porphyromonas(100)	Porphyromonas(100)	Porphyromonadaceae(100)	Bacteroidales(100)	Bacteroidia(100)	Bacteroidetes(100)	M00642_0_000000000-A53KY_1_1101_12083_26258
Otu0161	0.185322	0	0	0	0	0	0	0	0	0	0	0	0	0	0	0	0	0	0	0	0	0	0	0	0	0	0	0	0	0	0	0	0	0	0	0	0	0	5		Coprobacillus(100)	Coprobacillus(100)	Erysipelotrichaceae(100)	Erysipelotrichales(100)	Erysipelotrichia(100)	Firmicutes(100)	M00642_0_000000000-A53KY_1_1113_12826_7019
Otu0162	0.259451	0.0370645	0	0	0	0	0	0	0	0	0	0	0	0	0	0	0	0	0	0	0	0	0	0	0	0	0	0	0	0	0	0	0	0	0	0	0	0	8		unclassified	unclassified(100)	Lachnospiraceae(100)	Clostridiales(100)	Clostridia(100)	Firmicutes(100)	M00642_0_000000000-A53KY_1_1109_12090_25658
Otu0163	0	0	0	0.074129	0	0	0	0	0	0	0	0	0	0	0	0	0	0	0	0	0	0	0	0	0	0	0	0	0	0	0	0	0	0	0	0	0	0.185322	7		Eggerthella(100)	Eggerthella(100)	Coriobacteriaceae(100)	Coriobacteriales(100)	Actinobacteria(100)	Actinobacteria(100)	M00642_0_000000000-A53KY_1_1107_10574_26127
Otu0164	0	0	0	0	0	0	0	0	0	0	0	0	0	0	0	0	0	0	0	0	0	0	0	0	0	0	0	0	0	0	0	0	0	0	0	0	0.259451	0	7		Lactobacillus(100)	Lactobacillus(100)	Lactobacillaceae(100)	Lactobacillales(100)	Bacilli(100)	Firmicutes(100)	M00642_12024_000000000-A6VV0_1_1110_20985_3735
Otu0165	0	0	0	0	0	0	0	0	0	0	0	0	0	0	0	0	0	0.111193	0	0	0	0	0	0	0	0	0	0	0	0	0	0	0	0	0.111193	0	0	0.0370645	7		Megasphaera(100)	Megasphaera(100)	Veillonellaceae(100)	Selenomonadales(100)	Negativicutes(100)	Firmicutes(100)	M00642_12024_000000000-A6VV0_1_1110_11528_9045
Otu0166	0	0.148258	0	0	0	0	0	0	0	0	0	0	0	0	0	0	0	0	0	0	0	0	0	0	0	0	0	0	0	0	0	0	0	0	0	0	0	0	4		Dorea(56)	unclassified(100)	Lachnospiraceae(100)	Clostridiales(100)	Clostridia(100)	Firmicutes(100)	M00642_0_000000000-A53KY_1_1113_27246_20656
Otu0167	0	0	0	0.074129	0	0	0	0.0370645	0	0	0	0	0	0	0	0	0	0	0	0	0	0	0.0370645	0	0	0	0	0	0	0	0.074129	0	0	0	0	0	0	0	6		Roseburia(74)	Roseburia(86)	Lachnospiraceae(100)	Clostridiales(100)	Clostridia(100)	Firmicutes(100)	M00642_0_000000000-A53KY_1_1105_5114_8334
Otu0168	0	0	0	0	0	0	0	0	0	0.0370645	0	0	0	0	0	0	0	0	0	0	0	0	0	0	0	0	0	0	0	0	0	0	0.185322	0	0	0	0	0	6		Clostridium_sensu_stricto(100)	Clostridium_sensu_stricto(100)	Clostridiaceae_1(100)	Clostridiales(100)	Clostridia(100)	Firmicutes(100)	M00642_0_000000000-A53KY_1_2108_9474_6097
Otu0169	0	0	0	0	0	0	0	0	0	0	0	0	0	0	0	0	0	0.185322	0	0	0	0	0	0	0	0.0370645	0	0	0	0	0	0	0	0	0	0	0	0	6		Parasutterella(100)	Parasutterella(100)	Sutterellaceae(100)	Burkholderiales(100)	Betaproteobacteria(100)	Proteobacteria(100)	M00642_12024_000000000-A6VV0_1_2101_8691_8067
Otu0171	0	0	0	0	0	0	0	0	0	0	0	0	0	0	0	0	0	0	0	0.0370645	0.0370645	0	0	0	0	0	0	0	0	0	0	0	0.074129	0	0	0	0	0	4		Actinomyces(100)	Actinomyces(100)	Actinomycetaceae(100)	Actinomycetales(100)	Actinobacteria(100)	Actinobacteria(100)	M00642_0_000000000-A53KY_1_1104_18159_26824
Otu0172	0	0	0	0	0	0	0	0	0	0	0	0	0	0	0	0	0	0	0	0	0	0	0	0	0	0	0	0	0	0	0	0	0	0	0.185322	0	0	0	5		Varibaculum(100)	Varibaculum(100)	Actinomycetaceae(100)	Actinomycetales(100)	Actinobacteria(100)	Actinobacteria(100)	M00642_12024_000000000-A6VV0_1_1105_8919_7230
Otu0174	0	0	0	0	0	0	0	0.0370645	0	0	0.0370645	0.0370645	0	0	0	0	0	0	0	0	0	0	0	0	0	0	0	0	0	0	0	0	0	0	0	0	0	0	3		Clostridium_sensu_stricto(100)	Clostridium_sensu_stricto(100)	Clostridiaceae_1(100)	Clostridiales(100)	Clostridia(100)	Firmicutes(100)	M00642_0_000000000-A53KY_1_1110_15481_16350
Otu0175	0	0	0	0	0	0	0	0	0	0	0	0	0	0	0	0.185322	0	0	0	0	0	0	0	0	0	0	0	0	0	0	0	0	0	0	0	0	0	0	5		Actinomyces(100)	Actinomyces(100)	Actinomycetaceae(100)	Actinomycetales(100)	Actinobacteria(100)	Actinobacteria(100)	M00642_0_000000000-A53KY_1_1110_6418_16336
Otu0176	0	0	0.111193	0	0	0	0	0	0	0	0	0	0	0	0	0.074129	0	0	0	0	0	0	0	0	0	0	0	0	0	0	0	0	0	0	0	0	0	0	5		Anaerovorax(87)	Anaerovorax(100)	Clostridiales_Incertae_Sedis_XIII(100)	Clostridiales(100)	Clostridia(100)	Firmicutes(100)	M00642_0_000000000-A53KY_1_1113_18064_10381
Otu0177	0	0	0	0	0	0	0	0	0	0	0	0	0	0	0	0	0	0	0	0	0.074129	0	0	0	0	0	0.0370645	0	0.0370645	0	0	0	0	0	0	0	0	0	4		Streptococcus(100)	Streptococcus(100)	Streptococcaceae(100)	Lactobacillales(100)	Bacilli(100)	Firmicutes(100)	M00642_0_000000000-A53KY_1_2102_18641_22799
Otu0178	0.0370645	0	0.0370645	0	0	0	0.0370645	0	0	0	0	0	0	0	0	0	0	0	0	0	0	0	0	0	0	0	0	0	0	0	0	0.0370645	0	0	0	0	0	0	4		Corynebacterium(100)	Corynebacterium(100)	Corynebacteriaceae(100)	Actinomycetales(100)	Actinobacteria(100)	Actinobacteria(100)	M00642_0_000000000-A53KY_1_1111_14932_23310
Otu0179	0	0	0.0370645	0	0	0	0	0.0370645	0	0	0	0	0	0	0	0	0	0	0	0	0	0.0370645	0	0	0	0	0	0.0370645	0	0	0	0	0	0	0	0	0	0	4		Atopobium(100)	Atopobium(100)	Coriobacteriaceae(100)	Coriobacteriales(100)	Actinobacteria(100)	Actinobacteria(100)	M00642_0_000000000-A53KY_1_2112_24975_22945
Otu0181	0	0	0	0	0	0	0	0	0	0	0	0	0	0	0	0	0	0.185322	0	0	0	0	0	0	0	0	0	0	0	0	0	0	0	0	0	0	0	0	5		Erwinia(55)	Erwinia(100)	Enterobacteriaceae(100)	Enterobacteriales(100)	Gammaproteobacteria(100)	Proteobacteria(100)	M00642_12024_000000000-A6VV0_1_2107_17849_5416
Otu0182	0	0	0	0	0	0	0	0	0.185322	0	0	0	0	0	0	0	0	0	0	0	0	0	0	0	0	0	0	0	0	0	0	0	0	0	0	0	0	0	5		Turicibacter(100)	Turicibacter(100)	Erysipelotrichaceae(100)	Erysipelotrichales(100)	Erysipelotrichia(100)	Firmicutes(100)	M00642_0_000000000-A53KY_1_1107_10604_18705
Otu0183	0	0	0	0	0	0	0.0370645	0	0.0370645	0	0	0	0	0	0	0.0370645	0	0	0	0.0370645	0	0	0	0	0	0	0	0	0	0	0	0	0	0	0	0	0	0	4		Anaerococcus(100)	Anaerococcus(100)	Clostridiales_Incertae_Sedis_XI(100)	Clostridiales(100)	Clostridia(100)	Firmicutes(100)	M00642_0_000000000-A53KY_1_1105_10619_19422
Otu0184	0	0	0	0	0	0	0	0.0370645	0	0	0	0	0	0	0	0	0	0	0	0	0	0	0	0	0	0	0	0	0	0	0	0	0	0	0	0	0	0	1		Lactococcus(100)	Lactococcus(100)	Streptococcaceae(100)	Lactobacillales(100)	Bacilli(100)	Firmicutes(100)	M00642_0_000000000-A53KY_1_1103_16638_24958
Otu0185	0	0	0.148258	0	0	0	0	0	0	0	0	0	0	0	0	0	0	0	0	0	0	0	0	0	0	0	0	0	0	0	0	0	0	0	0	0	0	0	4		Streptococcus(100)	Streptococcus(100)	Streptococcaceae(100)	Lactobacillales(100)	Bacilli(100)	Firmicutes(100)	M00642_0_000000000-A53KY_1_1111_18285_22592
Otu0186	0	0	0	0	0	0	0	0	0	0.148258	0	0	0	0	0	0	0	0	0	0	0	0	0	0	0	0	0	0	0	0	0	0	0	0	0	0	0	0	4		Cellulosilyticum(95)	Cellulosilyticum(100)	Lachnospiraceae(100)	Clostridiales(100)	Clostridia(100)	Firmicutes(100)	M00642_0_000000000-A53KY_1_1114_16137_13488
Otu0187	0	0	0	0	0	0	0	0	0	0	0	0	0	0	0	0	0.0370645	0.111193	0	0	0	0	0	0	0	0	0	0	0	0	0	0	0	0	0	0	0	0	4		Collinsella(100)	Collinsella(100)	Coriobacteriaceae(100)	Coriobacteriales(100)	Actinobacteria(100)	Actinobacteria(100)	M00642_12024_000000000-A6VV0_1_2107_21241_6680
Otu0188	0	0	0	0	0	0	0	0	0	0	0	0.111193	0	0	0	0	0	0	0	0	0	0	0	0	0	0	0.0370645	0	0	0	0	0	0	0	0	0	0	0	4		Bifidobacterium(100)	Bifidobacterium(100)	Bifidobacteriaceae(100)	Bifidobacteriales(100)	Actinobacteria(100)	Actinobacteria(100)	M00642_0_000000000-A53KY_1_2114_13397_18157
Otu0190	0	0	0.0370645	0	0	0	0	0	0	0	0	0	0	0	0	0	0	0	0	0	0	0	0	0	0	0	0	0	0	0	0	0	0	0	0	0	0	0	1		Propionibacterium(100)	Propionibacterium(100)	Propionibacteriaceae(100)	Actinomycetales(100)	Actinobacteria(100)	Actinobacteria(100)	M00642_0_000000000-A53KY_1_2103_9414_18977
Otu0191	0	0	0.148258	0	0	0	0	0	0	0	0	0	0	0	0	0	0	0	0	0	0	0	0	0	0	0	0	0	0	0	0	0	0	0	0	0	0	0	4		Lactococcus(100)	Lactococcus(100)	Streptococcaceae(100)	Lactobacillales(100)	Bacilli(100)	Firmicutes(100)	M00642_0_000000000-A53KY_1_1107_9239_18463
Otu0192	0	0.0370645	0	0	0	0	0	0	0	0	0	0	0	0	0	0	0	0	0	0	0.111193	0	0	0	0	0	0	0	0	0	0	0	0	0	0	0	0	0	4		Bacteroides(100)	Bacteroides(100)	Bacteroidaceae(100)	Bacteroidales(100)	Bacteroidia(100)	Bacteroidetes(100)	M00642_0_000000000-A53KY_1_2111_16290_9993
Otu0193	0	0	0	0	0	0	0	0	0.074129	0	0	0	0	0	0	0	0	0	0	0	0	0	0	0	0.0370645	0	0	0	0	0	0	0	0	0	0	0	0	0	3		Actinomyces(100)	Actinomyces(100)	Actinomycetaceae(100)	Actinomycetales(100)	Actinobacteria(100)	Actinobacteria(100)	M00642_0_000000000-A53KY_1_1105_15060_10805
Otu0195	0.0370645	0	0	0	0	0	0	0	0	0	0.111193	0	0	0	0	0	0	0	0	0	0	0	0	0	0	0	0	0	0	0	0	0	0	0	0	0	0	0	4		Ruminococcus2(87)	Ruminococcus2(100)	Lachnospiraceae(100)	Clostridiales(100)	Clostridia(100)	Firmicutes(100)	M00642_0_000000000-A53KY_1_2110_11320_9439
Otu0197	0	0	0	0	0	0	0	0	0	0	0	0	0	0	0	0	0	0	0	0	0	0	0	0	0	0	0	0	0	0	0	0	0.111193	0	0	0	0	0	3		Streptococcus(100)	Streptococcus(100)	Streptococcaceae(100)	Lactobacillales(100)	Bacilli(100)	Firmicutes(100)	M00642_12024_000000000-A6VV0_1_1112_8670_18427
Otu0198	0	0	0.074129	0.0370645	0	0	0	0	0	0	0	0	0	0	0	0	0	0	0	0	0	0	0	0	0	0	0	0	0	0	0	0	0	0	0	0	0	0	3		Clostridium_XlVa(87)	Clostridium_XlVa(100)	Lachnospiraceae(100)	Clostridiales(100)	Clostridia(100)	Firmicutes(100)	M00642_0_000000000-A53KY_1_1107_18339_6247
Otu0199	0	0	0	0	0	0	0	0	0	0	0	0	0	0	0	0	0	0	0	0	0	0.0370645	0	0	0	0.074129	0	0	0	0	0	0	0	0	0	0	0	0	3		Faecalibacterium(100)	Faecalibacterium(100)	Ruminococcaceae(100)	Clostridiales(100)	Clostridia(100)	Firmicutes(100)	M00642_12024_000000000-A6VV0_1_1114_13102_6449
Otu0201	0	0	0	0	0	0	0	0	0	0	0	0	0	0	0	0	0	0.111193	0	0	0	0	0	0	0	0	0	0	0	0	0	0	0	0	0	0	0	0	3		Veillonella(100)	Veillonella(100)	Veillonellaceae(100)	Selenomonadales(100)	Negativicutes(100)	Firmicutes(100)	M00642_12024_000000000-A6VV0_1_1105_19060_14088
Otu0202	0	0	0	0	0	0	0	0	0	0	0	0	0	0	0	0	0	0	0	0	0	0	0	0	0	0	0	0	0.0370645	0	0	0	0	0	0	0	0	0	1		Bifidobacterium(100)	Bifidobacterium(100)	Bifidobacteriaceae(100)	Bifidobacteriales(100)	Actinobacteria(100)	Actinobacteria(100)	M00642_12024_000000000-A6VV0_1_1111_10615_27456
Otu0204	0	0	0	0	0	0	0	0	0	0	0	0	0.111193	0	0	0	0	0	0	0	0	0	0	0	0	0	0	0	0	0	0	0	0	0	0	0	0	0	3		Desulfovibrio(64)	Desulfovibrio(100)	Desulfovibrionaceae(100)	Desulfovibrionales(100)	Deltaproteobacteria(100)	Proteobacteria(100)	M00642_0_000000000-A53KY_1_1112_12610_25807
Otu0205	0	0	0	0	0.0370645	0	0	0	0	0	0	0	0	0	0	0	0	0	0	0	0	0	0	0	0	0	0	0	0.0370645	0	0	0	0	0	0	0	0	0	2		unclassified	unclassified(100)	unclassified(100)	unclassified(100)	unclassified(100)	Candidatus_Saccharibacteria(100)	M00642_0_000000000-A53KY_1_1102_27163_20388
Otu0206	0	0	0.0370645	0	0	0	0	0	0	0	0	0	0	0	0	0	0	0.0370645	0	0	0	0	0	0	0	0	0	0	0	0	0	0	0	0	0	0	0	0	2		Solobacterium(100)	Solobacterium(100)	Erysipelotrichaceae(100)	Erysipelotrichales(100)	Erysipelotrichia(100)	Firmicutes(100)	M00642_0_000000000-A53KY_1_2107_27551_9359
Otu0207	0	0	0	0	0	0	0	0.111193	0	0	0	0	0	0	0	0	0	0	0	0	0	0	0	0	0	0	0	0	0	0	0	0	0	0	0	0	0	0	3		Bacteroides(100)	Bacteroides(100)	Bacteroidaceae(100)	Bacteroidales(100)	Bacteroidia(100)	Bacteroidetes(100)	M00642_0_000000000-A53KY_1_1103_14852_7493
Otu0208	0.074129	0	0	0	0	0	0	0	0	0	0	0	0	0	0	0	0	0	0	0	0	0	0	0	0	0	0	0	0	0	0	0	0	0	0	0	0	0.0370645	3		Actinomyces(100)	Actinomyces(100)	Actinomycetaceae(100)	Actinomycetales(100)	Actinobacteria(100)	Actinobacteria(100)	M00642_0_000000000-A53KY_1_2104_15079_11315
Otu0209	0	0	0	0	0	0	0	0	0	0	0	0	0	0	0	0	0	0	0	0	0	0	0	0	0.111193	0	0	0	0	0	0	0	0	0	0	0	0	0	3		Bifidobacterium(100)	Bifidobacterium(100)	Bifidobacteriaceae(100)	Bifidobacteriales(100)	Actinobacteria(100)	Actinobacteria(100)	M00642_12024_000000000-A6VV0_1_1109_8820_9861
Otu0210	0	0	0	0	0	0	0	0	0	0	0	0	0	0	0	0.074129	0	0	0	0	0	0	0	0	0	0	0	0	0	0	0	0	0	0	0.0370645	0	0	0	3		Prevotella(100)	Prevotella(100)	Prevotellaceae(100)	Bacteroidales(100)	Bacteroidia(100)	Bacteroidetes(100)	M00642_0_000000000-A53KY_1_1113_15823_22152
Otu0211	0	0	0	0	0	0	0	0	0	0	0	0	0	0	0	0	0	0.0370645	0	0	0	0	0	0	0	0	0	0	0	0	0	0	0	0	0	0	0	0.074129	3		Lactobacillus(100)	Lactobacillus(100)	Lactobacillaceae(100)	Lactobacillales(100)	Bacilli(100)	Firmicutes(100)	M00642_12024_000000000-A6VV0_1_1107_15644_8145
Otu0212	0	0	0	0	0	0	0	0	0.111193	0	0	0	0	0	0	0	0	0	0	0	0	0	0	0	0	0	0	0	0	0	0	0	0	0	0	0	0	0	3		Porphyromonas(100)	Porphyromonas(100)	Porphyromonadaceae(100)	Bacteroidales(100)	Bacteroidia(100)	Bacteroidetes(100)	M00642_0_000000000-A53KY_1_1111_5727_16758
Otu0213	0	0	0	0	0	0	0	0	0.074129	0	0	0	0	0	0	0	0	0	0	0	0	0	0	0	0	0	0	0	0	0	0	0	0	0	0	0	0	0	2		Cdifficile(69)	Cdifficile(100)	Peptostreptococcaceae(100)	Clostridiales(100)	Clostridia(100)	Firmicutes(100)	M00642_0_000000000-A53KY_1_1101_19189_20371
Otu0214	0	0	0	0	0	0	0	0	0	0	0	0	0	0	0	0	0	0	0	0	0	0	0	0	0	0	0	0	0	0.0370645	0.0370645	0	0	0	0	0	0	0	2		unclassified	unclassified(100)	unclassified(100)	unclassified(100)	unclassified(100)	Candidatus_Saccharibacteria(100)	M00642_0_000000000-A53KY_1_2108_21011_22688
Otu0215	0	0	0	0	0	0	0	0	0	0	0	0	0	0	0	0	0	0	0	0	0	0	0	0	0.111193	0	0	0	0	0	0	0	0	0	0	0	0	0	3		unclassified	unclassified(100)	Lachnospiraceae(100)	Clostridiales(100)	Clostridia(100)	Firmicutes(100)	M00642_12024_000000000-A6VV0_1_1107_18487_7520
Otu0217	0	0	0	0	0	0	0	0	0	0	0	0	0	0	0	0	0	0	0	0	0.0370645	0	0	0	0	0	0	0	0	0	0	0	0	0	0	0	0	0	1		Clostridium_XlVa(100)	Clostridium_XlVa(100)	Lachnospiraceae(100)	Clostridiales(100)	Clostridia(100)	Firmicutes(100)	M00642_0_000000000-A53KY_1_2106_18612_19945
Otu0218	0	0	0	0	0	0	0	0	0	0	0	0	0	0	0	0	0	0	0	0.0370645	0.074129	0	0	0	0	0	0	0	0	0	0	0	0	0	0	0	0	0	3		Bacteroides(100)	Bacteroides(100)	Bacteroidaceae(100)	Bacteroidales(100)	Bacteroidia(100)	Bacteroidetes(100)	M00642_0_000000000-A53KY_1_2110_26283_15517
Otu0219	0	0	0	0	0	0.111193	0	0	0	0	0	0	0	0	0	0	0	0	0	0	0	0	0	0	0	0	0	0	0	0	0	0	0	0	0	0	0	0	3		Ruminococcus2(94)	Ruminococcus2(100)	Lachnospiraceae(100)	Clostridiales(100)	Clostridia(100)	Firmicutes(100)	M00642_0_000000000-A53KY_1_1103_9005_10059
Otu0220	0	0	0	0	0	0	0	0	0	0	0	0	0	0	0	0	0	0	0	0	0	0	0	0	0	0	0	0	0	0	0	0	0.0370645	0	0	0	0	0	1		Ruminococcus2(100)	Ruminococcus2(100)	Lachnospiraceae(100)	Clostridiales(100)	Clostridia(100)	Firmicutes(100)	M00642_12024_000000000-A6VV0_1_2108_20398_10562
Otu0221	0.0370645	0	0	0	0	0	0	0	0	0	0	0	0	0	0	0	0	0.0370645	0	0	0	0	0	0	0	0	0	0	0	0	0	0.0370645	0	0	0	0	0	0	3		Staphylococcus(100)	Staphylococcus(100)	Staphylococcaceae(100)	Bacillales(100)	Bacilli(100)	Firmicutes(100)	M00642_12024_000000000-A6VV0_1_2105_15234_24391
Otu0222	0	0	0	0	0	0	0	0	0	0	0	0	0	0	0	0	0	0	0	0	0	0	0.074129	0	0	0	0	0	0	0	0	0	0	0	0	0	0	0	2		Blautia(100)	Blautia(100)	Lachnospiraceae(100)	Clostridiales(100)	Clostridia(100)	Firmicutes(100)	M00642_0_000000000-A53KY_1_1101_19951_17261
Otu0223	0	0	0	0	0	0	0	0	0	0	0	0	0	0	0	0	0	0	0	0	0	0	0	0	0.074129	0	0	0	0	0	0	0	0	0	0	0	0	0	2		Blautia(100)	Blautia(100)	Lachnospiraceae(100)	Clostridiales(100)	Clostridia(100)	Firmicutes(100)	M00642_12024_000000000-A6VV0_1_1104_14511_24793
Otu0224	0	0	0	0	0	0	0	0	0.074129	0	0	0	0	0	0	0	0	0	0	0	0	0	0	0	0	0	0	0	0	0	0	0	0	0	0	0	0	0	2		Fusobacterium(100)	Fusobacterium(100)	Fusobacteriaceae(100)	Fusobacteriales(100)	Fusobacteriia(100)	Fusobacteria(100)	M00642_0_000000000-A53KY_1_1114_17004_20979
Otu0225	0	0	0	0	0	0	0	0	0	0	0	0	0	0	0	0	0	0	0	0	0.074129	0	0	0	0	0	0	0	0	0	0	0	0	0	0	0	0	0	2		Corynebacterium(99)	Corynebacterium(100)	Corynebacteriaceae(100)	Actinomycetales(100)	Actinobacteria(100)	Actinobacteria(100)	M00642_0_000000000-A53KY_1_1102_22891_26012
Otu0227	0	0	0	0	0	0	0	0	0	0	0	0	0	0	0	0.0370645	0	0	0	0	0	0	0	0	0	0	0	0	0	0	0	0.0370645	0	0	0	0	0	0	2		Propionimicrobium(100)	Propionimicrobium(100)	Propionibacteriaceae(100)	Actinomycetales(100)	Actinobacteria(100)	Actinobacteria(100)	M00642_0_000000000-A53KY_1_1108_8485_13514
Otu0229	0	0	0.0370645	0	0	0	0	0	0	0	0	0	0	0	0	0	0	0	0	0	0.0370645	0	0	0	0	0	0	0	0	0	0	0	0	0	0	0	0	0	2		Bifidobacterium(100)	Bifidobacterium(100)	Bifidobacteriaceae(100)	Bifidobacteriales(100)	Actinobacteria(100)	Actinobacteria(100)	M00642_0_000000000-A53KY_1_2101_27725_11057
Otu0231	0	0	0	0	0	0	0	0	0	0	0	0	0	0	0	0	0	0	0	0	0	0	0	0	0	0	0	0	0	0	0	0	0.074129	0	0	0	0	0	2		Streptococcus(100)	Streptococcus(100)	Streptococcaceae(100)	Lactobacillales(100)	Bacilli(100)	Firmicutes(100)	M00642_12024_000000000-A6VV0_1_1109_24482_18389
Otu0232	0	0	0	0.0370645	0	0	0	0.0370645	0	0	0	0	0	0	0	0	0	0	0	0	0	0	0	0	0	0	0	0	0	0	0	0	0	0	0	0	0	0	2		Clostridium_XlVa(97)	Clostridium_XlVa(100)	Lachnospiraceae(100)	Clostridiales(100)	Clostridia(100)	Firmicutes(100)	M00642_0_000000000-A53KY_1_1109_11968_26287
Otu0233	0.0370645	0.0370645	0	0	0	0	0	0	0	0	0	0	0	0	0	0	0	0	0	0	0	0	0	0	0	0	0	0	0	0	0	0	0	0	0	0	0	0	2		Butyricicoccus(100)	Butyricicoccus(100)	Ruminococcaceae(100)	Clostridiales(100)	Clostridia(100)	Firmicutes(100)	M00642_0_000000000-A53KY_1_2106_11524_9889
Otu0234	0	0.074129	0	0	0	0	0	0	0	0	0	0	0	0	0	0	0	0	0	0	0	0	0	0	0	0	0	0	0	0	0	0	0	0	0	0	0	0	2		Clostridium_XlVa(94)	Clostridium_XlVa(100)	Lachnospiraceae(100)	Clostridiales(100)	Clostridia(100)	Firmicutes(100)	M00642_0_000000000-A53KY_1_1101_9766_15811
Otu0235	0	0	0	0	0	0	0	0	0	0	0	0	0	0	0	0	0	0	0	0	0	0	0	0	0	0	0	0	0	0	0	0	0	0	0	0	0	0.074129	2		Clostridium_XVIII(100)	Clostridium_XVIII(100)	Erysipelotrichaceae(100)	Erysipelotrichales(100)	Erysipelotrichia(100)	Firmicutes(100)	M00642_12024_000000000-A6VV0_1_1107_6884_18605
Otu0238	0	0	0	0	0	0	0	0	0	0	0	0	0	0	0	0	0	0	0	0	0	0	0	0	0	0	0	0	0	0	0.074129	0	0	0	0	0	0	0	2		Clostridium_XlVa(100)	Clostridium_XlVa(100)	Lachnospiraceae(100)	Clostridiales(100)	Clostridia(100)	Firmicutes(100)	M00642_0_000000000-A53KY_1_1108_20406_13822
Otu0239	0.0370645	0.0370645	0	0	0	0	0	0	0	0	0	0	0	0	0	0	0	0	0	0	0	0	0	0	0	0	0	0	0	0	0	0	0	0	0	0	0	0	2		Ruminococcus2(52)	unclassified(100)	Lachnospiraceae(100)	Clostridiales(100)	Clostridia(100)	Firmicutes(100)	M00642_0_000000000-A53KY_1_1103_13737_14414
Otu0240	0	0	0	0	0	0	0	0	0	0	0	0	0	0	0	0	0	0	0	0	0	0	0	0	0	0	0	0	0.0370645	0	0	0	0	0	0	0	0	0.0370645	2		Dolosigranulum(100)	Dolosigranulum(100)	Carnobacteriaceae(100)	Lactobacillales(100)	Bacilli(100)	Firmicutes(100)	M00642_12024_000000000-A6VV0_1_2103_11706_14637
Otu0241	0	0	0	0	0	0	0	0	0	0	0	0	0	0	0	0	0	0.074129	0	0	0	0	0	0	0	0	0	0	0	0	0	0	0	0	0	0	0	0	2		unclassified	unclassified(100)	Lachnospiraceae(100)	Clostridiales(100)	Clostridia(100)	Firmicutes(100)	M00642_12024_000000000-A6VV0_1_1111_20906_18279
Otu0243	0	0.0370645	0	0	0	0	0	0	0	0	0	0	0	0	0	0	0	0	0	0	0	0	0	0	0	0	0	0	0	0	0	0	0.0370645	0	0	0	0	0	2		Sutterella(100)	Sutterella(100)	Sutterellaceae(100)	Burkholderiales(100)	Betaproteobacteria(100)	Proteobacteria(100)	M00642_0_000000000-A53KY_1_1108_14695_9546
Otu0244	0	0	0	0	0	0	0	0	0	0	0	0	0	0	0	0	0	0	0	0	0	0	0	0	0	0	0	0	0	0	0	0	0	0	0	0	0.0370645	0	1		Corynebacterium(100)	Corynebacterium(100)	Corynebacteriaceae(100)	Actinomycetales(100)	Actinobacteria(100)	Actinobacteria(100)	M00642_0_000000000-A53KY_1_1108_23520_12434
Otu0245	0	0	0	0	0	0	0	0	0	0	0	0	0.0370645	0	0.0370645	0	0	0	0	0	0	0	0	0	0	0	0	0	0	0	0	0	0	0	0	0	0	0	2		unclassified	unclassified(100)	unclassified(100)	Bacteroidales(100)	Bacteroidia(100)	Bacteroidetes(100)	M00642_0_000000000-A53KY_1_1113_23962_10386
Otu0246	0	0	0	0	0	0	0	0	0	0	0	0	0	0	0	0	0	0.0370645	0	0	0	0	0	0	0	0	0	0	0	0	0	0	0	0	0	0	0	0	1		unclassified	unclassified(100)	Peptostreptococcaceae(100)	Clostridiales(100)	Clostridia(100)	Firmicutes(100)	M00642_12024_000000000-A6VV0_1_2105_16743_4887
Otu0248	0	0	0.0370645	0	0	0	0	0	0	0	0	0	0	0	0.0370645	0	0	0	0	0	0	0	0	0	0	0	0	0	0	0	0	0	0	0	0	0	0	0	2		Bifidobacterium(100)	Bifidobacterium(100)	Bifidobacteriaceae(100)	Bifidobacteriales(100)	Actinobacteria(100)	Actinobacteria(100)	M00642_0_000000000-A53KY_1_2102_17910_16356
Otu0249	0	0	0	0	0	0	0	0	0	0	0	0	0	0	0	0	0	0	0	0.0370645	0	0	0	0	0	0	0	0	0	0	0	0	0	0	0	0	0	0	1		Collinsella(100)	Collinsella(100)	Coriobacteriaceae(100)	Coriobacteriales(100)	Actinobacteria(100)	Actinobacteria(100)	M00642_0_000000000-A53KY_1_2108_8168_12512
Otu0250	0	0	0	0	0.074129	0	0	0	0	0	0	0	0	0	0	0	0	0	0	0	0	0	0	0	0	0	0	0	0	0	0	0	0	0	0	0	0	0	2		Alistipes(100)	Alistipes(100)	Rikenellaceae(100)	Bacteroidales(100)	Bacteroidia(100)	Bacteroidetes(100)	M00642_0_000000000-A53KY_1_1104_23706_24003
Otu0252	0	0	0	0	0	0	0	0	0	0	0	0	0	0	0	0	0	0.074129	0	0	0	0	0	0	0	0	0	0	0	0	0	0	0	0	0	0	0	0	2		Lachnoanaerobaculum(100)	Lachnoanaerobaculum(100)	Lachnospiraceae(100)	Clostridiales(100)	Clostridia(100)	Firmicutes(100)	M00642_12024_000000000-A6VV0_1_2103_13765_10104
Otu0253	0	0	0	0	0	0	0	0	0	0	0	0	0	0	0	0	0	0	0	0	0	0	0	0	0	0.074129	0	0	0	0	0	0	0	0	0	0	0	0	2		unclassified	unclassified(100)	unclassified(100)	Bacteroidales(100)	Bacteroidia(100)	Bacteroidetes(100)	M00642_12024_000000000-A6VV0_1_1101_19885_15850
Otu0254	0	0	0	0	0	0	0	0	0	0	0	0	0	0	0	0	0	0	0	0	0	0	0	0	0	0	0	0	0	0	0	0	0.074129	0	0	0	0	0	2		Veillonella(98)	Veillonella(100)	Veillonellaceae(100)	Selenomonadales(100)	Negativicutes(100)	Firmicutes(100)	M00642_12024_000000000-A6VV0_1_2101_25702_7873
Otu0257	0	0.0370645	0	0	0	0	0	0	0	0	0	0	0	0	0	0	0	0	0	0	0	0	0	0	0	0	0	0	0	0	0	0	0	0	0	0	0	0	1		Ruminococcus(100)	Ruminococcus(100)	Ruminococcaceae(100)	Clostridiales(100)	Clostridia(100)	Firmicutes(100)	M00642_0_000000000-A53KY_1_2109_23238_23483
Otu0258	0	0	0	0	0	0	0	0	0	0	0	0	0	0	0	0	0	0	0	0	0	0	0	0	0.074129	0	0	0	0	0	0	0	0	0	0	0	0	0	2		unclassified	unclassified(100)	Ruminococcaceae(100)	Clostridiales(100)	Clostridia(100)	Firmicutes(100)	M00642_12024_000000000-A6VV0_1_1109_17749_22122
Otu0259	0	0	0	0	0	0	0	0	0.074129	0	0	0	0	0	0	0	0	0	0	0	0	0	0	0	0	0	0	0	0	0	0	0	0	0	0	0	0	0	2		unclassified	unclassified(100)	unclassified(100)	Clostridiales(100)	Clostridia(100)	Firmicutes(100)	M00642_0_000000000-A53KY_1_2101_20365_17004
Otu0260	0	0	0	0	0	0	0	0	0.074129	0	0	0	0	0	0	0	0	0	0	0	0	0	0	0	0	0	0	0	0	0	0	0	0	0	0	0	0	0	2		Anaerosphaera(53)	Anaerosphaera(100)	Incertae_Sedis_XI(100)	Clostridiales(100)	Clostridia(100)	Firmicutes(100)	M00642_0_000000000-A53KY_1_2108_13641_11924
Otu0261	0	0	0	0	0	0	0	0	0	0	0	0	0	0	0	0	0	0	0	0	0	0.074129	0	0	0	0	0	0	0	0	0	0	0	0	0	0	0	0	2		Sutterella(100)	Sutterella(100)	Sutterellaceae(100)	Burkholderiales(100)	Betaproteobacteria(100)	Proteobacteria(100)	M00642_0_000000000-A53KY_1_2101_16432_5545
Otu0262	0	0	0	0	0	0	0	0	0	0	0	0	0	0	0	0	0	0	0	0	0	0	0	0	0	0	0	0	0	0	0.0370645	0	0	0	0	0	0	0	1		Acinetobacter(100)	Acinetobacter(100)	Moraxellaceae(100)	Pseudomonadales(100)	Gammaproteobacteria(100)	Proteobacteria(100)	M00642_0_000000000-A53KY_1_1101_16589_10790
Otu0264	0	0	0	0	0	0	0	0.0370645	0	0	0	0	0	0	0	0	0	0	0	0	0	0	0	0	0	0	0	0	0	0	0	0	0	0	0	0	0	0	1		Enterobacter(72)	Enterobacter(100)	Enterobacteriaceae(100)	Enterobacteriales(100)	Gammaproteobacteria(100)	Proteobacteria(100)	M00642_0_000000000-A53KY_1_1113_23481_26482
Otu0268	0	0	0	0	0	0	0	0.0370645	0	0	0	0	0	0	0	0	0	0	0	0	0	0	0	0	0	0	0	0	0	0	0	0	0	0	0	0	0	0	1		Clostridium_XlVa(66)	Clostridium_XlVa(100)	Lachnospiraceae(100)	Clostridiales(100)	Clostridia(100)	Firmicutes(100)	M00642_0_000000000-A53KY_1_2106_15881_28741
Otu0269	0	0	0	0	0	0	0	0	0	0	0	0	0	0	0	0	0	0	0	0	0	0	0	0	0	0	0	0	0	0.0370645	0	0	0	0	0	0	0	0	1		Clostridium_sensu_stricto(100)	Clostridium_sensu_stricto(100)	Clostridiaceae_1(100)	Clostridiales(100)	Clostridia(100)	Firmicutes(100)	M00642_0_000000000-A53KY_1_2102_16794_15286
Otu0275	0	0	0	0	0	0	0	0	0.0370645	0	0	0	0	0	0	0	0	0	0	0	0	0	0	0	0	0	0	0	0	0	0	0	0	0	0	0	0	0	1		Cdifficile(79)	Cdifficile(100)	Peptostreptococcaceae(100)	Clostridiales(100)	Clostridia(100)	Firmicutes(100)	M00642_0_000000000-A53KY_1_2107_15065_12892
Otu0276	0	0	0	0	0	0	0	0	0.0370645	0	0	0	0	0	0	0	0	0	0	0	0	0	0	0	0	0	0	0	0	0	0	0	0	0	0	0	0	0	1		Cdifficile(65)	Cdifficile(100)	Peptostreptococcaceae(100)	Clostridiales(100)	Clostridia(100)	Firmicutes(100)	M00642_0_000000000-A53KY_1_2107_9397_15818
Otu0277	0	0	0	0	0	0	0	0	0.0370645	0	0	0	0	0	0	0	0	0	0	0	0	0	0	0	0	0	0	0	0	0	0	0	0	0	0	0	0	0	1		Anaerosphaera(72)	Anaerosphaera(100)	Incertae_Sedis_XI(100)	Clostridiales(100)	Clostridia(100)	Firmicutes(100)	M00642_0_000000000-A53KY_1_2105_12656_5540
Otu0279	0	0	0	0	0	0	0	0	0	0	0	0	0	0	0	0	0	0	0	0	0	0	0	0	0	0	0	0	0	0	0.0370645	0	0	0	0	0	0	0	1		Cdifficile(100)	Cdifficile(100)	Peptostreptococcaceae(100)	Clostridiales(100)	Clostridia(100)	Firmicutes(100)	M00642_0_000000000-A53KY_1_1112_26548_18867
Otu0280	0	0	0	0	0	0	0	0	0.0370645	0	0	0	0	0	0	0	0	0	0	0	0	0	0	0	0	0	0	0	0	0	0	0	0	0	0	0	0	0	1		Prevotella(100)	Prevotella(100)	Prevotellaceae(100)	Bacteroidales(100)	Bacteroidia(100)	Bacteroidetes(100)	M00642_0_000000000-A53KY_1_1114_22356_12800
Otu0281	0	0	0	0	0	0	0.0370645	0	0	0	0	0	0	0	0	0	0	0	0	0	0	0	0	0	0	0	0	0	0	0	0	0	0	0	0	0	0	0	1		Rhodococcus(100)	Rhodococcus(100)	Nocardiaceae(100)	Actinomycetales(100)	Actinobacteria(100)	Actinobacteria(100)	M00642_0_000000000-A53KY_1_2105_18930_26221
Otu0282	0	0	0	0	0	0	0.0370645	0	0	0	0	0	0	0	0	0	0	0	0	0	0	0	0	0	0	0	0	0	0	0	0	0	0	0	0	0	0	0	1		Kocuria(100)	Kocuria(100)	Micrococcaceae(100)	Actinomycetales(100)	Actinobacteria(100)	Actinobacteria(100)	M00642_0_000000000-A53KY_1_2104_18412_14627
Otu0283	0	0	0	0	0	0	0	0	0.0370645	0	0	0	0	0	0	0	0	0	0	0	0	0	0	0	0	0	0	0	0	0	0	0	0	0	0	0	0	0	1		unclassified	unclassified(100)	unclassified(100)	Lactobacillales(100)	Bacilli(100)	Firmicutes(100)	M00642_0_000000000-A53KY_1_1113_20436_5402
Otu0285	0	0	0	0	0	0	0.0370645	0	0	0	0	0	0	0	0	0	0	0	0	0	0	0	0	0	0	0	0	0	0	0	0	0	0	0	0	0	0	0	1		Microbacterium(100)	Microbacterium(100)	Microbacteriaceae(100)	Actinomycetales(100)	Actinobacteria(100)	Actinobacteria(100)	M00642_0_000000000-A53KY_1_2101_21322_26524
Otu0286	0	0	0	0	0	0	0	0	0	0	0	0	0	0	0	0	0	0	0	0	0	0	0	0	0	0	0	0	0	0	0.0370645	0	0	0	0	0	0	0	1		Streptococcus(100)	Streptococcus(100)	Streptococcaceae(100)	Lactobacillales(100)	Bacilli(100)	Firmicutes(100)	M00642_0_000000000-A53KY_1_1109_8223_24314
Otu0289	0	0	0	0	0	0	0.0370645	0	0	0	0	0	0	0	0	0	0	0	0	0	0	0	0	0	0	0	0	0	0	0	0	0	0	0	0	0	0	0	1		Escherichia/Shigella(86)	Escherichia/Shigella(100)	Enterobacteriaceae(100)	Enterobacteriales(100)	Gammaproteobacteria(100)	Proteobacteria(100)	M00642_0_000000000-A53KY_1_1108_21846_9110
Otu0290	0	0	0	0	0	0	0.0370645	0	0	0	0	0	0	0	0	0	0	0	0	0	0	0	0	0	0	0	0	0	0	0	0	0	0	0	0	0	0	0	1		Enterococcus(100)	Enterococcus(100)	Enterococcaceae(100)	Lactobacillales(100)	Bacilli(100)	Firmicutes(100)	M00642_0_000000000-A53KY_1_1107_16173_12940
Otu0291	0	0	0	0	0	0	0	0	0	0	0	0	0	0	0	0	0	0	0	0	0	0	0	0	0	0.0370645	0	0	0	0	0	0	0	0	0	0	0	0	1		Clostridium_IV(100)	Clostridium_IV(100)	Ruminococcaceae(100)	Clostridiales(100)	Clostridia(100)	Firmicutes(100)	M00642_12024_000000000-A6VV0_1_1106_12029_5300
Otu0292	0	0	0	0	0	0	0	0	0	0	0	0	0	0	0	0	0	0	0	0	0	0	0	0	0	0.0370645	0	0	0	0	0	0	0	0	0	0	0	0	1		Desulfovibrio(100)	Desulfovibrio(100)	Desulfovibrionaceae(100)	Desulfovibrionales(100)	Deltaproteobacteria(100)	Proteobacteria(100)	M00642_12024_000000000-A6VV0_1_1107_6416_10086
Otu0293	0	0	0	0	0	0	0	0	0	0	0	0	0	0	0	0	0	0	0	0	0	0	0	0	0	0.0370645	0	0	0	0	0	0	0	0	0	0	0	0	1		Odoribacter(84)	Odoribacter(100)	Porphyromonadaceae(100)	Bacteroidales(100)	Bacteroidia(100)	Bacteroidetes(100)	M00642_12024_000000000-A6VV0_1_2102_15326_7596
Otu0294	0	0	0	0	0	0	0	0	0	0	0	0	0	0	0	0	0	0	0	0	0	0	0	0	0	0.0370645	0	0	0	0	0	0	0	0	0	0	0	0	1		Bifidobacterium(100)	Bifidobacterium(100)	Bifidobacteriaceae(100)	Bifidobacteriales(100)	Actinobacteria(100)	Actinobacteria(100)	M00642_12024_000000000-A6VV0_1_2105_27046_23236
Otu0295	0	0	0	0	0	0	0	0	0	0	0	0	0	0	0	0	0	0	0	0	0	0	0	0	0	0	0	0	0	0	0	0	0	0	0.0370645	0	0	0	1		Bifidobacterium(98)	Bifidobacterium(100)	Bifidobacteriaceae(100)	Bifidobacteriales(100)	Actinobacteria(100)	Actinobacteria(100)	M00642_12024_000000000-A6VV0_1_2113_21440_3790
Otu0297	0	0	0	0	0	0	0	0	0	0	0	0	0	0	0	0	0	0	0	0	0	0	0	0	0	0.0370645	0	0	0	0	0	0	0	0	0	0	0	0	1		unclassified	unclassified(100)	Lachnospiraceae(100)	Clostridiales(100)	Clostridia(100)	Firmicutes(100)	M00642_12024_000000000-A6VV0_1_2112_8309_17298
Otu0298	0	0	0	0	0	0	0	0	0	0	0	0	0	0	0	0	0	0	0	0	0	0	0	0	0	0	0	0	0	0	0	0	0	0	0.0370645	0	0	0	1		Streptococcus(98)	Streptococcus(100)	Streptococcaceae(100)	Lactobacillales(100)	Bacilli(100)	Firmicutes(100)	M00642_12024_000000000-A6VV0_1_2112_11994_12348
Otu0299	0	0	0	0	0	0	0	0	0	0	0	0	0	0	0	0	0	0	0	0	0	0	0	0	0	0.0370645	0	0	0	0	0	0	0	0	0	0	0	0	1		unclassified	unclassified(100)	unclassified(100)	Burkholderiales(100)	Betaproteobacteria(100)	Proteobacteria(100)	M00642_12024_000000000-A6VV0_1_1104_10378_12045
Otu0300	0	0	0	0	0	0	0	0	0	0	0	0	0	0	0	0	0	0	0	0	0	0	0	0	0	0.0370645	0	0	0	0	0	0	0	0	0	0	0	0	1		unclassified	unclassified(100)	unclassified(100)	Clostridiales(100)	Clostridia(100)	Firmicutes(100)	M00642_12024_000000000-A6VV0_1_2107_27904_9742
Otu0301	0	0	0	0	0	0	0	0	0	0	0	0	0	0	0	0	0	0	0	0	0	0	0	0	0	0	0	0	0	0	0	0	0	0	0.0370645	0	0	0	1		Veillonella(100)	Veillonella(100)	Veillonellaceae(100)	Selenomonadales(100)	Negativicutes(100)	Firmicutes(100)	M00642_12024_000000000-A6VV0_1_2102_14698_13597
Otu0303	0	0	0	0	0	0	0	0	0	0	0	0	0	0	0	0	0	0	0	0	0	0	0	0	0	0	0	0	0	0	0	0	0	0	0.0370645	0	0	0	1		unclassified	unclassified(100)	unclassified(100)	Clostridiales(100)	Clostridia(100)	Firmicutes(100)	M00642_12024_000000000-A6VV0_1_1111_16164_16984
Otu0304	0	0	0	0	0	0	0	0	0	0	0	0	0	0	0	0	0	0.0370645	0	0	0	0	0	0	0	0	0	0	0	0	0	0	0	0	0	0	0	0	1		unclassified	unclassified(100)	Ruminococcaceae(100)	Clostridiales(100)	Clostridia(100)	Firmicutes(100)	M00642_12024_000000000-A6VV0_1_1114_26393_8670
Otu0305	0	0	0	0	0	0	0	0	0	0	0	0	0	0	0	0	0	0.0370645	0	0	0	0	0	0	0	0	0	0	0	0	0	0	0	0	0	0	0	0	1		Peptoniphilus(99)	Peptoniphilus(100)	Clostridiales_Incertae_Sedis_XI(100)	Clostridiales(100)	Clostridia(100)	Firmicutes(100)	M00642_12024_000000000-A6VV0_1_2101_10051_23670
Otu0306	0	0	0	0	0	0	0	0	0	0	0	0	0	0	0	0	0	0.0370645	0	0	0	0	0	0	0	0	0	0	0	0	0	0	0	0	0	0	0	0	1		Streptococcus(94)	Streptococcus(100)	Streptococcaceae(100)	Lactobacillales(100)	Bacilli(100)	Firmicutes(100)	M00642_12024_000000000-A6VV0_1_2103_24467_18356
Otu0307	0	0	0	0	0	0	0	0	0	0	0	0	0	0	0	0	0	0	0	0	0	0	0	0	0	0	0	0	0	0	0	0	0	0	0.0370645	0	0	0	1		Bacteroides(100)	Bacteroides(100)	Bacteroidaceae(100)	Bacteroidales(100)	Bacteroidia(100)	Bacteroidetes(100)	M00642_12024_000000000-A6VV0_1_1101_20360_7586
Otu0308	0	0	0	0	0	0	0	0	0	0	0	0	0	0	0	0	0	0	0	0	0	0	0	0	0	0	0	0	0	0	0	0	0	0	0	0.0370645	0	0	1		unclassified	unclassified(100)	unclassified(100)	Bacteroidales(100)	Bacteroidia(100)	Bacteroidetes(100)	M00642_12024_000000000-A6VV0_1_1111_5868_21998
Otu0309	0	0	0	0	0	0	0	0	0	0	0	0	0	0	0	0	0	0	0	0	0	0	0	0	0	0	0	0	0	0	0	0	0	0	0	0.0370645	0	0	1		unclassified	unclassified(100)	unclassified(100)	Gp2(100)	Acidobacteria_Gp2(100)	Acidobacteria(100)	M00642_12024_000000000-A6VV0_1_1109_8298_6620
Otu0310	0	0	0	0	0	0	0	0	0	0	0	0	0	0	0	0	0	0	0	0	0	0	0	0	0	0	0	0	0	0	0	0	0	0	0	0	0.0370645	0	1		Pseudomonas(98)	Pseudomonas(100)	Pseudomonadaceae(100)	Pseudomonadales(100)	Gammaproteobacteria(100)	Proteobacteria(100)	M00642_12024_000000000-A6VV0_1_2114_9258_17844
Otu0311	0	0	0	0	0	0	0	0	0	0	0	0	0	0	0	0	0	0	0	0	0	0	0	0	0	0	0	0	0	0	0	0	0	0	0	0	0.0370645	0	1		Bifidobacterium(100)	Bifidobacterium(100)	Bifidobacteriaceae(100)	Bifidobacteriales(100)	Actinobacteria(100)	Actinobacteria(100)	M00642_12024_000000000-A6VV0_1_2112_5824_24926
Otu0312	0	0	0	0	0	0	0	0	0	0	0	0	0	0	0	0	0	0	0	0	0	0	0	0	0	0	0	0	0	0	0	0	0	0	0	0	0.0370645	0	1		Bacteroides(99)	Bacteroides(100)	Bacteroidaceae(100)	Bacteroidales(100)	Bacteroidia(100)	Bacteroidetes(100)	M00642_12024_000000000-A6VV0_1_2105_12012_21234
Otu0313	0	0	0	0	0	0	0	0	0	0	0	0	0	0	0	0	0	0	0	0	0	0	0	0	0	0	0	0	0	0	0	0.0370645	0	0	0	0	0	0	1		Ruminococcus(82)	Ruminococcus(100)	Ruminococcaceae(100)	Clostridiales(100)	Clostridia(100)	Firmicutes(100)	M00642_12024_000000000-A6VV0_1_2113_14879_21665
Otu0314	0	0	0	0	0	0	0	0	0	0	0	0	0	0	0	0	0	0	0	0	0	0	0	0	0	0	0	0	0.0370645	0	0	0	0	0	0	0	0	0	1		Negativicoccus(100)	Negativicoccus(100)	Veillonellaceae(100)	Selenomonadales(100)	Negativicutes(100)	Firmicutes(100)	M00642_12024_000000000-A6VV0_1_2102_27608_15593
Otu0315	0	0	0	0	0	0	0	0	0	0	0	0	0	0	0	0	0	0	0	0	0	0	0	0	0	0	0	0	0.0370645	0	0	0	0	0	0	0	0	0	1		Actinobaculum(100)	Actinobaculum(100)	Actinomycetaceae(100)	Actinomycetales(100)	Actinobacteria(100)	Actinobacteria(100)	M00642_12024_000000000-A6VV0_1_2108_20246_15789
Otu0316	0	0	0	0	0	0	0	0	0	0	0	0	0	0	0	0	0	0	0	0	0	0	0	0	0	0	0	0	0	0	0	0	0.0370645	0	0	0	0	0	1		unclassified	unclassified(100)	unclassified(100)	Fusobacteriales(100)	Fusobacteriia(100)	Fusobacteria(100)	M00642_12024_000000000-A6VV0_1_1104_17615_15032
Otu0317	0	0	0	0	0	0	0	0	0	0	0	0	0	0	0	0	0	0	0	0	0	0	0	0	0	0	0	0	0.0370645	0	0	0	0	0	0	0	0	0	1		Bacteroides(91)	Bacteroides(100)	Bacteroidaceae(100)	Bacteroidales(100)	Bacteroidia(100)	Bacteroidetes(100)	M00642_12024_000000000-A6VV0_1_2112_21734_21550
Otu0318	0	0	0	0	0	0	0	0	0	0	0	0	0	0	0	0	0	0	0	0	0	0	0	0	0	0	0	0	0.0370645	0	0	0	0	0	0	0	0	0	1		Lactobacillus(100)	Lactobacillus(100)	Lactobacillaceae(100)	Lactobacillales(100)	Bacilli(100)	Firmicutes(100)	M00642_12024_000000000-A6VV0_1_2106_15753_13482
Otu0319	0	0	0	0	0	0	0	0	0	0	0	0	0	0	0	0	0	0	0	0	0	0	0	0	0	0	0	0	0	0	0	0	0.0370645	0	0	0	0	0	1		Lactobacillus(100)	Lactobacillus(100)	Lactobacillaceae(100)	Lactobacillales(100)	Bacilli(100)	Firmicutes(100)	M00642_12024_000000000-A6VV0_1_2109_19718_17312
Otu0320	0	0	0	0	0	0	0	0	0	0	0	0	0	0	0	0	0	0	0	0	0	0	0	0	0	0	0	0.0370645	0	0	0	0	0	0	0	0	0	0	1		Veillonella(84)	Veillonella(100)	Veillonellaceae(100)	Selenomonadales(100)	Negativicutes(100)	Firmicutes(100)	M00642_12024_000000000-A6VV0_1_1101_18206_18196
Otu0321	0	0	0	0	0	0	0	0	0	0	0	0	0	0	0	0	0	0	0	0	0	0	0	0	0	0	0	0.0370645	0	0	0	0	0	0	0	0	0	0	1		unclassified	unclassified(100)	Lachnospiraceae(100)	Clostridiales(100)	Clostridia(100)	Firmicutes(100)	M00642_12024_000000000-A6VV0_1_1103_18768_16659
Otu0322	0	0	0	0	0	0	0	0	0	0	0	0	0	0	0	0	0	0	0	0	0	0	0	0	0	0	0	0	0	0	0	0	0.0370645	0	0	0	0	0	1		Bifidobacterium(95)	Bifidobacterium(100)	Bifidobacteriaceae(100)	Bifidobacteriales(100)	Actinobacteria(100)	Actinobacteria(100)	M00642_12024_000000000-A6VV0_1_1112_27738_21799
Otu0323	0	0	0	0	0	0	0	0	0	0	0	0	0	0	0	0	0	0	0	0	0	0	0	0	0	0	0	0	0	0	0	0	0.0370645	0	0	0	0	0	1		Prevotella(100)	Prevotella(100)	Prevotellaceae(100)	Bacteroidales(100)	Bacteroidia(100)	Bacteroidetes(100)	M00642_12024_000000000-A6VV0_1_1112_22654_19629
Otu0324	0	0	0	0	0	0	0	0	0	0	0	0	0	0	0	0	0	0	0	0	0	0	0	0	0	0	0	0.0370645	0	0	0	0	0	0	0	0	0	0	1		Atopobium(100)	Atopobium(100)	Coriobacteriaceae(100)	Coriobacteriales(100)	Actinobacteria(100)	Actinobacteria(100)	M00642_12024_000000000-A6VV0_1_2103_19431_19927
Otu0325	0	0	0	0	0	0	0	0	0	0	0	0	0	0	0	0	0	0	0	0	0	0	0	0	0	0	0	0	0	0	0	0	0.0370645	0	0	0	0	0	1		unclassified	unclassified(100)	unclassified(100)	Clostridiales(100)	Clostridia(100)	Firmicutes(100)	M00642_12024_000000000-A6VV0_1_1104_15523_17997
Otu0326	0	0	0	0	0	0	0	0	0	0	0	0	0	0	0	0	0	0	0	0	0	0	0	0	0	0	0	0.0370645	0	0	0	0	0	0	0	0	0	0	1		Prevotella(100)	Prevotella(100)	Prevotellaceae(100)	Bacteroidales(100)	Bacteroidia(100)	Bacteroidetes(100)	M00642_12024_000000000-A6VV0_1_2105_7026_7099
Otu0327	0	0	0	0	0	0	0	0	0	0	0	0	0	0	0	0	0	0	0	0	0	0	0	0	0	0	0	0.0370645	0	0	0	0	0	0	0	0	0	0	1		Rhodococcus(99)	Rhodococcus(100)	Nocardiaceae(100)	Actinomycetales(100)	Actinobacteria(100)	Actinobacteria(100)	M00642_12024_000000000-A6VV0_1_2108_21454_18262
Otu0328	0	0	0	0	0	0	0	0	0	0	0	0	0	0	0	0	0	0	0	0	0	0	0	0	0	0	0	0	0	0	0	0	0.0370645	0	0	0	0	0	1		unclassified	unclassified(100)	Lachnospiraceae(100)	Clostridiales(100)	Clostridia(100)	Firmicutes(100)	M00642_12024_000000000-A6VV0_1_1102_9594_12033
Otu0329	0	0	0	0	0	0	0	0	0	0	0	0	0	0	0	0	0	0	0	0	0	0	0	0	0	0	0	0.0370645	0	0	0	0	0	0	0	0	0	0	1		Selenomonas(100)	Selenomonas(100)	Veillonellaceae(100)	Selenomonadales(100)	Negativicutes(100)	Firmicutes(100)	M00642_12024_000000000-A6VV0_1_2110_9786_12541
Otu0330	0	0	0	0	0	0	0	0	0	0	0	0	0	0	0	0	0	0	0	0	0	0	0	0	0	0	0.0370645	0	0	0	0	0	0	0	0	0	0	0	1		Actinomyces(91)	Actinomyces(100)	Actinomycetaceae(100)	Actinomycetales(100)	Actinobacteria(100)	Actinobacteria(100)	M00642_12024_000000000-A6VV0_1_1103_3009_18152
Otu0331	0	0	0	0	0	0	0	0	0	0	0	0	0	0	0	0	0	0	0	0	0	0	0	0	0	0	0	0	0	0	0	0	0	0.0370645	0	0	0	0	1		unclassified	unclassified(100)	Porphyromonadaceae(100)	Bacteroidales(100)	Bacteroidia(100)	Bacteroidetes(100)	M00642_12024_000000000-A6VV0_1_2103_6849_9159
Otu0332	0	0	0	0	0	0	0	0	0	0	0	0	0	0	0	0	0	0	0	0	0	0	0	0	0	0	0.0370645	0	0	0	0	0	0	0	0	0	0	0	1		Bifidobacterium(100)	Bifidobacterium(100)	Bifidobacteriaceae(100)	Bifidobacteriales(100)	Actinobacteria(100)	Actinobacteria(100)	M00642_12024_000000000-A6VV0_1_2110_24882_5359
Otu0333	0	0	0	0	0	0	0	0	0	0	0	0	0	0	0	0	0	0	0	0	0	0	0	0	0	0	0	0	0	0	0	0	0	0.0370645	0	0	0	0	1		Parabacteroides(100)	Parabacteroides(100)	Porphyromonadaceae(100)	Bacteroidales(100)	Bacteroidia(100)	Bacteroidetes(100)	M00642_12024_000000000-A6VV0_1_1102_14756_12526
Otu0334	0	0	0	0	0	0	0	0	0	0	0	0	0	0	0	0	0	0	0	0	0	0	0	0	0	0	0.0370645	0	0	0	0	0	0	0	0	0	0	0	1		unclassified	unclassified(100)	unclassified(100)	unclassified(100)	unclassified(100)	unclassified(100)	M00642_12024_000000000-A6VV0_1_2113_17732_25753
Otu0335	0	0	0	0	0	0	0	0	0	0	0	0	0	0.0370645	0	0	0	0	0	0	0	0	0	0	0	0	0	0	0	0	0	0	0	0	0	0	0	0	1		Escherichia/Shigella(62)	Escherichia/Shigella(100)	Enterobacteriaceae(100)	Enterobacteriales(100)	Gammaproteobacteria(100)	Proteobacteria(100)	M00642_0_000000000-A53KY_1_1104_8303_5664
Otu0336	0	0	0	0	0	0	0	0	0	0	0	0	0	0.0370645	0	0	0	0	0	0	0	0	0	0	0	0	0	0	0	0	0	0	0	0	0	0	0	0	1		Streptococcus(100)	Streptococcus(100)	Streptococcaceae(100)	Lactobacillales(100)	Bacilli(100)	Firmicutes(100)	M00642_0_000000000-A53KY_1_2110_8246_11461
Otu0337	0	0	0	0	0	0	0	0	0	0	0	0	0	0	0	0	0	0	0	0	0	0.0370645	0	0	0	0	0	0	0	0	0	0	0	0	0	0	0	0	1		Streptococcus(100)	Streptococcus(100)	Streptococcaceae(100)	Lactobacillales(100)	Bacilli(100)	Firmicutes(100)	M00642_0_000000000-A53KY_1_2102_23790_19833
Otu0338	0	0	0	0	0	0	0	0	0	0	0	0	0	0	0	0	0	0	0	0	0	0.0370645	0	0	0	0	0	0	0	0	0	0	0	0	0	0	0	0	1		unclassified	unclassified(100)	Lachnospiraceae(100)	Clostridiales(100)	Clostridia(100)	Firmicutes(100)	M00642_0_000000000-A53KY_1_2111_13056_12915
Otu0339	0	0	0	0	0	0	0	0	0	0	0	0	0	0	0	0	0	0	0	0	0	0.0370645	0	0	0	0	0	0	0	0	0	0	0	0	0	0	0	0	1		Bifidobacterium(100)	Bifidobacterium(100)	Bifidobacteriaceae(100)	Bifidobacteriales(100)	Actinobacteria(100)	Actinobacteria(100)	M00642_0_000000000-A53KY_1_2105_23065_26462
Otu0340	0	0	0	0	0	0	0	0	0	0	0	0	0	0	0	0	0	0	0	0	0	0.0370645	0	0	0	0	0	0	0	0	0	0	0	0	0	0	0	0	1		unclassified	unclassified(100)	Porphyromonadaceae(100)	Bacteroidales(100)	Bacteroidia(100)	Bacteroidetes(100)	M00642_0_000000000-A53KY_1_1111_23382_7284
Otu0341	0	0	0	0	0	0	0	0	0	0	0	0	0	0	0	0	0	0	0	0	0	0.0370645	0	0	0	0	0	0	0	0	0	0	0	0	0	0	0	0	1		unclassified	unclassified(100)	unclassified(100)	Bacteroidales(100)	Bacteroidia(100)	Bacteroidetes(100)	M00642_0_000000000-A53KY_1_1107_14240_24885
Otu0342	0	0	0	0	0	0	0	0	0	0	0	0	0.0370645	0	0	0	0	0	0	0	0	0	0	0	0	0	0	0	0	0	0	0	0	0	0	0	0	0	1		Corynebacterium(93)	Corynebacterium(100)	Corynebacteriaceae(100)	Actinomycetales(100)	Actinobacteria(100)	Actinobacteria(100)	M00642_0_000000000-A53KY_1_2107_24382_12393
Otu0343	0	0	0	0	0	0	0	0	0	0	0	0.0370645	0	0	0	0	0	0	0	0	0	0	0	0	0	0	0	0	0	0	0	0	0	0	0	0	0	0	1		Arthrobacter(87)	Arthrobacter(100)	Micrococcaceae(100)	Actinomycetales(100)	Actinobacteria(100)	Actinobacteria(100)	M00642_0_000000000-A53KY_1_1108_19491_20865
Otu0344	0	0	0	0	0	0	0	0	0	0	0	0	0	0	0	0	0	0	0	0	0	0	0.0370645	0	0	0	0	0	0	0	0	0	0	0	0	0	0	0	1		unclassified	unclassified(100)	unclassified(100)	unclassified(100)	unclassified(100)	Firmicutes(100)	M00642_0_000000000-A53KY_1_2103_16766_9965
Otu0345	0	0	0	0	0	0	0	0	0	0	0	0.0370645	0	0	0	0	0	0	0	0	0	0	0	0	0	0	0	0	0	0	0	0	0	0	0	0	0	0	1		Actinomyces(63)	Actinomyces(100)	Actinomycetaceae(100)	Actinomycetales(100)	Actinobacteria(100)	Actinobacteria(100)	M00642_0_000000000-A53KY_1_2101_13867_19414
Otu0346	0	0	0	0	0	0	0	0	0	0	0	0	0	0	0	0	0	0	0	0	0	0	0.0370645	0	0	0	0	0	0	0	0	0	0	0	0	0	0	0	1		Alistipes(97)	Alistipes(100)	Rikenellaceae(100)	Bacteroidales(100)	Bacteroidia(100)	Bacteroidetes(100)	M00642_0_000000000-A53KY_1_1112_4853_20025
Otu0347	0	0	0	0	0	0	0	0	0	0	0	0	0	0	0	0	0	0	0	0	0	0.0370645	0	0	0	0	0	0	0	0	0	0	0	0	0	0	0	0	1		Pelomonas(97)	Pelomonas(100)	Comamonadaceae(100)	Burkholderiales(100)	Betaproteobacteria(100)	Proteobacteria(100)	M00642_0_000000000-A53KY_1_1113_19143_23650
Otu0348	0	0	0	0	0	0	0	0	0	0	0	0.0370645	0	0	0	0	0	0	0	0	0	0	0	0	0	0	0	0	0	0	0	0	0	0	0	0	0	0	1		Bifidobacterium(99)	Bifidobacterium(100)	Bifidobacteriaceae(100)	Bifidobacteriales(100)	Actinobacteria(100)	Actinobacteria(100)	M00642_0_000000000-A53KY_1_2113_10488_19755
Otu0349	0	0	0	0	0	0	0	0	0	0	0	0.0370645	0	0	0	0	0	0	0	0	0	0	0	0	0	0	0	0	0	0	0	0	0	0	0	0	0	0	1		Actinomyces(61)	Actinomyces(100)	Actinomycetaceae(100)	Actinomycetales(100)	Actinobacteria(100)	Actinobacteria(100)	M00642_0_000000000-A53KY_1_2114_12804_8453
Otu0350	0	0	0	0	0	0	0	0	0	0	0.0370645	0	0	0	0	0	0	0	0	0	0	0	0	0	0	0	0	0	0	0	0	0	0	0	0	0	0	0	1		Streptococcus(100)	Streptococcus(100)	Streptococcaceae(100)	Lactobacillales(100)	Bacilli(100)	Firmicutes(100)	M00642_0_000000000-A53KY_1_1109_17585_16604
Otu0351	0	0	0	0	0	0	0	0	0	0	0	0	0	0	0	0	0	0	0	0.0370645	0	0	0	0	0	0	0	0	0	0	0	0	0	0	0	0	0	0	1		Slackia(100)	Slackia(100)	Coriobacteriaceae(100)	Coriobacteriales(100)	Actinobacteria(100)	Actinobacteria(100)	M00642_0_000000000-A53KY_1_2108_10416_14679
Otu0352	0	0	0	0	0	0	0	0	0	0	0	0	0	0	0	0	0	0	0	0.0370645	0	0	0	0	0	0	0	0	0	0	0	0	0	0	0	0	0	0	1		Enterococcus(100)	Enterococcus(100)	Enterococcaceae(100)	Lactobacillales(100)	Bacilli(100)	Firmicutes(100)	M00642_0_000000000-A53KY_1_1109_27714_14975
Otu0353	0	0	0	0	0	0	0	0	0	0	0	0	0	0	0	0	0	0	0	0	0.0370645	0	0	0	0	0	0	0	0	0	0	0	0	0	0	0	0	0	1		Corynebacterium(100)	Corynebacterium(100)	Corynebacteriaceae(100)	Actinomycetales(100)	Actinobacteria(100)	Actinobacteria(100)	M00642_0_000000000-A53KY_1_1113_24365_23978
Otu0354	0	0	0	0	0	0	0	0	0	0	0	0	0	0	0	0	0	0	0	0	0.0370645	0	0	0	0	0	0	0	0	0	0	0	0	0	0	0	0	0	1		Bacteroides(100)	Bacteroides(100)	Bacteroidaceae(100)	Bacteroidales(100)	Bacteroidia(100)	Bacteroidetes(100)	M00642_0_000000000-A53KY_1_1114_22339_20208
Otu0355	0	0	0	0	0	0	0	0	0	0.0370645	0	0	0	0	0	0	0	0	0	0	0	0	0	0	0	0	0	0	0	0	0	0	0	0	0	0	0	0	1		unclassified	unclassified(100)	Marinilabiliaceae(100)	Bacteroidales(100)	Bacteroidia(100)	Bacteroidetes(100)	M00642_0_000000000-A53KY_1_2107_5472_12655
Otu0356	0	0	0	0	0	0	0	0	0	0	0	0	0	0	0	0	0	0	0	0	0.0370645	0	0	0	0	0	0	0	0	0	0	0	0	0	0	0	0	0	1		Clostridium_XVIII(100)	Clostridium_XVIII(100)	Erysipelotrichaceae(100)	Erysipelotrichales(100)	Erysipelotrichia(100)	Firmicutes(100)	M00642_0_000000000-A53KY_1_1104_22877_15628
Otu0357	0	0	0	0	0	0	0	0	0	0	0	0	0	0	0	0	0	0.0370645	0	0	0	0	0	0	0	0	0	0	0	0	0	0	0	0	0	0	0	0	1		Bifidobacterium(100)	Bifidobacterium(100)	Bifidobacteriaceae(100)	Bifidobacteriales(100)	Actinobacteria(100)	Actinobacteria(100)	M00642_12024_000000000-A6VV0_1_2109_17280_10239
Otu0358	0	0	0	0	0	0	0	0	0	0	0	0	0	0	0	0	0	0	0	0	0.0370645	0	0	0	0	0	0	0	0	0	0	0	0	0	0	0	0	0	1		Bacteroides(100)	Bacteroides(100)	Bacteroidaceae(100)	Bacteroidales(100)	Bacteroidia(100)	Bacteroidetes(100)	M00642_0_000000000-A53KY_1_2107_7798_15042
Otu0359	0	0	0	0	0	0	0	0	0	0	0	0	0	0	0	0	0	0	0	0	0	0	0	0	0	0	0	0	0	0	0	0	0	0	0	0	0.0370645	0	1		Coxiella(58)	Coxiella(100)	Coxiellaceae(100)	Legionellales(100)	Gammaproteobacteria(100)	Proteobacteria(100)	M00642_12024_000000000-A6VV0_1_1102_15697_9917
Otu0360	0	0	0	0	0	0	0	0	0	0	0	0	0	0	0	0	0.0370645	0	0	0	0	0	0	0	0	0	0	0	0	0	0	0	0	0	0	0	0	0	1		unclassified	unclassified(100)	Lachnospiraceae(100)	Clostridiales(100)	Clostridia(100)	Firmicutes(100)	M00642_12024_000000000-A6VV0_1_1106_12879_16058
Otu0361	0	0	0	0	0	0	0	0	0	0	0	0	0	0	0	0	0.0370645	0	0	0	0	0	0	0	0	0	0	0	0	0	0	0	0	0	0	0	0	0	1		Aspromonas(52)	Aspromonas(100)	Xanthomonadaceae(100)	Xanthomonadales(100)	Gammaproteobacteria(100)	Proteobacteria(100)	M00642_12024_000000000-A6VV0_1_2106_14622_3109
Otu0362	0	0	0	0	0	0	0	0	0	0	0	0	0	0	0	0	0	0	0	0	0	0	0	0	0	0	0	0	0	0	0	0	0	0	0	0	0	0.0370645	1		Actinomyces(100)	Actinomyces(100)	Actinomycetaceae(100)	Actinomycetales(100)	Actinobacteria(100)	Actinobacteria(100)	M00642_12024_000000000-A6VV0_1_2101_9926_17739
Otu0363	0	0	0	0	0	0	0	0	0	0	0	0	0	0	0	0	0	0.0370645	0	0	0	0	0	0	0	0	0	0	0	0	0	0	0	0	0	0	0	0	1		Peptoniphilus(100)	Peptoniphilus(100)	Clostridiales_Incertae_Sedis_XI(100)	Clostridiales(100)	Clostridia(100)	Firmicutes(100)	M00642_12024_000000000-A6VV0_1_1112_25390_19528
Otu0364	0	0	0	0	0	0	0	0	0	0	0	0	0	0	0	0	0	0	0	0	0	0	0	0	0	0	0	0	0	0	0	0	0	0	0	0	0	0.0370645	1		Bacteroides(100)	Bacteroides(100)	Bacteroidaceae(100)	Bacteroidales(100)	Bacteroidia(100)	Bacteroidetes(100)	M00642_12024_000000000-A6VV0_1_1114_13200_24336
Otu0365	0	0	0	0	0	0	0	0	0	0	0	0	0	0	0	0	0.0370645	0	0	0	0	0	0	0	0	0	0	0	0	0	0	0	0	0	0	0	0	0	1		Dialister(100)	Dialister(100)	Veillonellaceae(100)	Selenomonadales(100)	Negativicutes(100)	Firmicutes(100)	M00642_12024_000000000-A6VV0_1_2104_12765_26380
Otu0366	0	0	0	0	0	0	0	0	0	0	0	0	0	0	0	0.0370645	0	0	0	0	0	0	0	0	0	0	0	0	0	0	0	0	0	0	0	0	0	0	1		unclassified	unclassified(100)	Lachnospiraceae(100)	Clostridiales(100)	Clostridia(100)	Firmicutes(100)	M00642_0_000000000-A53KY_1_1104_21258_12877
Otu0367	0	0	0	0	0	0	0	0	0	0	0	0	0	0	0	0	0	0	0	0	0	0	0	0	0	0	0	0	0	0	0	0	0	0	0	0	0	0.0370645	1		Bacteroides(100)	Bacteroides(100)	Bacteroidaceae(100)	Bacteroidales(100)	Bacteroidia(100)	Bacteroidetes(100)	M00642_12024_000000000-A6VV0_1_2107_24568_20334
Otu0368	0	0	0	0	0	0	0	0	0	0	0	0	0	0	0	0.0370645	0	0	0	0	0	0	0	0	0	0	0	0	0	0	0	0	0	0	0	0	0	0	1		Corynebacterium(100)	Corynebacterium(100)	Corynebacteriaceae(100)	Actinomycetales(100)	Actinobacteria(100)	Actinobacteria(100)	M00642_0_000000000-A53KY_1_2107_15434_10447
Otu0369	0	0	0	0	0	0	0	0	0	0	0	0	0	0	0	0.0370645	0	0	0	0	0	0	0	0	0	0	0	0	0	0	0	0	0	0	0	0	0	0	1		Actinomyces(100)	Actinomyces(100)	Actinomycetaceae(100)	Actinomycetales(100)	Actinobacteria(100)	Actinobacteria(100)	M00642_0_000000000-A53KY_1_1104_17711_15023
Otu0370	0	0	0	0	0	0	0	0	0	0	0	0	0	0	0	0.0370645	0	0	0	0	0	0	0	0	0	0	0	0	0	0	0	0	0	0	0	0	0	0	1		Dermabacter(100)	Dermabacter(100)	Dermabacteraceae(100)	Actinomycetales(100)	Actinobacteria(100)	Actinobacteria(100)	M00642_0_000000000-A53KY_1_2105_26052_14962
Otu0371	0	0	0	0	0	0	0	0	0	0	0	0	0	0	0	0	0	0	0	0	0	0	0	0	0	0	0	0	0	0	0	0	0	0	0	0	0	0.0370645	1		unclassified	unclassified(100)	unclassified(100)	Bacteroidales(100)	Bacteroidia(100)	Bacteroidetes(100)	M00642_12024_000000000-A6VV0_1_2104_20276_5087
Otu0372	0	0	0	0	0	0	0	0	0	0	0	0	0	0	0	0	0	0	0	0	0	0	0	0	0	0	0	0	0	0	0	0	0	0	0	0	0	0.0370645	1		unclassified	unclassified(100)	Porphyromonadaceae(100)	Bacteroidales(100)	Bacteroidia(100)	Bacteroidetes(100)	M00642_12024_000000000-A6VV0_1_1108_21173_17225
Otu0373	0	0	0	0	0	0	0	0	0	0	0	0	0	0	0.0370645	0	0	0	0	0	0	0	0	0	0	0	0	0	0	0	0	0	0	0	0	0	0	0	1		Bifidobacterium(100)	Bifidobacterium(100)	Bifidobacteriaceae(100)	Bifidobacteriales(100)	Actinobacteria(100)	Actinobacteria(100)	M00642_0_000000000-A53KY_1_1108_24713_10391
Otu0374	0	0	0	0	0	0	0	0	0	0	0	0	0	0	0	0	0	0	0	0	0	0	0	0	0	0	0	0	0	0	0	0	0	0	0	0	0	0.0370645	1		unclassified	unclassified(100)	Lachnospiraceae(100)	Clostridiales(100)	Clostridia(100)	Firmicutes(100)	M00642_12024_000000000-A6VV0_1_1106_15473_23949
Otu0375	0	0	0	0	0	0	0	0	0	0	0	0	0	0	0.0370645	0	0	0	0	0	0	0	0	0	0	0	0	0	0	0	0	0	0	0	0	0	0	0	1		Gemella(100)	Gemella(100)	Bacillales_Incertae_Sedis_XI(100)	Bacillales(100)	Bacilli(100)	Firmicutes(100)	M00642_0_000000000-A53KY_1_2114_22063_9779
Otu0376	0	0	0	0	0	0	0	0	0	0	0	0	0	0	0	0	0	0	0	0	0	0	0	0	0	0	0	0	0	0	0	0	0	0	0	0	0	0.0370645	1		Alistipes(99)	Alistipes(100)	Rikenellaceae(100)	Bacteroidales(100)	Bacteroidia(100)	Bacteroidetes(100)	M00642_12024_000000000-A6VV0_1_1103_13732_14054
Otu0377	0	0	0	0	0	0	0	0	0	0	0	0	0	0	0	0	0	0	0	0	0	0	0	0	0	0	0	0	0	0	0	0	0	0	0	0	0	0.0370645	1		Clostridium_XVIII(100)	Clostridium_XVIII(100)	Erysipelotrichaceae(100)	Erysipelotrichales(100)	Erysipelotrichia(100)	Firmicutes(100)	M00642_12024_000000000-A6VV0_1_1101_18248_9678
Otu0378	0	0	0	0	0	0	0	0	0	0	0	0	0	0.0370645	0	0	0	0	0	0	0	0	0	0	0	0	0	0	0	0	0	0	0	0	0	0	0	0	1		Clostridium_XVIII(100)	Clostridium_XVIII(100)	Erysipelotrichaceae(100)	Erysipelotrichales(100)	Erysipelotrichia(100)	Firmicutes(100)	M00642_0_000000000-A53KY_1_1104_16504_12308
Otu0379	0	0.0370645	0	0	0	0	0	0	0	0	0	0	0	0	0	0	0	0	0	0	0	0	0	0	0	0	0	0	0	0	0	0	0	0	0	0	0	0	1		Bacteroides(100)	Bacteroides(100)	Bacteroidaceae(100)	Bacteroidales(100)	Bacteroidia(100)	Bacteroidetes(100)	M00642_0_000000000-A53KY_1_1109_19550_3828
Otu0381	0	0.0370645	0	0	0	0	0	0	0	0	0	0	0	0	0	0	0	0	0	0	0	0	0	0	0	0	0	0	0	0	0	0	0	0	0	0	0	0	1		Clostridium_XlVa(72)	Clostridium_XlVa(100)	Lachnospiraceae(100)	Clostridiales(100)	Clostridia(100)	Firmicutes(100)	M00642_0_000000000-A53KY_1_1103_16022_24044
Otu0382	0	0.0370645	0	0	0	0	0	0	0	0	0	0	0	0	0	0	0	0	0	0	0	0	0	0	0	0	0	0	0	0	0	0	0	0	0	0	0	0	1		Ruminococcus(100)	Ruminococcus(100)	Ruminococcaceae(100)	Clostridiales(100)	Clostridia(100)	Firmicutes(100)	M00642_0_000000000-A53KY_1_1101_20036_21045
Otu0384	0	0	0.0370645	0	0	0	0	0	0	0	0	0	0	0	0	0	0	0	0	0	0	0	0	0	0	0	0	0	0	0	0	0	0	0	0	0	0	0	1		Gordonibacter(100)	Gordonibacter(100)	Coriobacteriaceae(100)	Coriobacteriales(100)	Actinobacteria(100)	Actinobacteria(100)	M00642_0_000000000-A53KY_1_2112_23329_12294
Otu0385	0	0	0.0370645	0	0	0	0	0	0	0	0	0	0	0	0	0	0	0	0	0	0	0	0	0	0	0	0	0	0	0	0	0	0	0	0	0	0	0	1		Clostridium_XlVa(100)	Clostridium_XlVa(100)	Lachnospiraceae(100)	Clostridiales(100)	Clostridia(100)	Firmicutes(100)	M00642_0_000000000-A53KY_1_1106_16788_21817
Otu0386	0	0	0.0370645	0	0	0	0	0	0	0	0	0	0	0	0	0	0	0	0	0	0	0	0	0	0	0	0	0	0	0	0	0	0	0	0	0	0	0	1		Clostridium_XlVa(65)	Clostridium_XlVa(100)	Lachnospiraceae(100)	Clostridiales(100)	Clostridia(100)	Firmicutes(100)	M00642_0_000000000-A53KY_1_2112_10715_15217
Otu0389	0	0	0.0370645	0	0	0	0	0	0	0	0	0	0	0	0	0	0	0	0	0	0	0	0	0	0	0	0	0	0	0	0	0	0	0	0	0	0	0	1		unclassified	unclassified(100)	unclassified(100)	unclassified(100)	Alphaproteobacteria(100)	Proteobacteria(100)	M00642_0_000000000-A53KY_1_1114_18032_3484
Otu0391	0	0	0.0370645	0	0	0	0	0	0	0	0	0	0	0	0	0	0	0	0	0	0	0	0	0	0	0	0	0	0	0	0	0	0	0	0	0	0	0	1		Actinomyces(92)	Actinomyces(100)	Actinomycetaceae(100)	Actinomycetales(100)	Actinobacteria(100)	Actinobacteria(100)	M00642_0_000000000-A53KY_1_1109_23615_26489
Otu0393	0	0	0.0370645	0	0	0	0	0	0	0	0	0	0	0	0	0	0	0	0	0	0	0	0	0	0	0	0	0	0	0	0	0	0	0	0	0	0	0	1		unclassified	unclassified(100)	Porphyromonadaceae(100)	Bacteroidales(100)	Bacteroidia(100)	Bacteroidetes(100)	M00642_0_000000000-A53KY_1_1102_27335_18389
Otu0394	0	0	0.0370645	0	0	0	0	0	0	0	0	0	0	0	0	0	0	0	0	0	0	0	0	0	0	0	0	0	0	0	0	0	0	0	0	0	0	0	1		unclassified	unclassified(100)	Porphyromonadaceae(100)	Bacteroidales(100)	Bacteroidia(100)	Bacteroidetes(100)	M00642_0_000000000-A53KY_1_1102_15754_14541
Otu0397	0	0	0	0.0370645	0	0	0	0	0	0	0	0	0	0	0	0	0	0	0	0	0	0	0	0	0	0	0	0	0	0	0	0	0	0	0	0	0	0	1		Pseudomonas(92)	Pseudomonas(100)	Pseudomonadaceae(100)	Pseudomonadales(100)	Gammaproteobacteria(100)	Proteobacteria(100)	M00642_0_000000000-A53KY_1_2113_9719_22605
Otu0400	0	0	0	0.0370645	0	0	0	0	0	0	0	0	0	0	0	0	0	0	0	0	0	0	0	0	0	0	0	0	0	0	0	0	0	0	0	0	0	0	1		Bifidobacterium(100)	Bifidobacterium(100)	Bifidobacteriaceae(100)	Bifidobacteriales(100)	Actinobacteria(100)	Actinobacteria(100)	M00642_0_000000000-A53KY_1_1112_3218_11754
Otu0401	0	0	0	0.0370645	0	0	0	0	0	0	0	0	0	0	0	0	0	0	0	0	0	0	0	0	0	0	0	0	0	0	0	0	0	0	0	0	0	0	1		Bradyrhizobium(100)	Bradyrhizobium(100)	Bradyrhizobiaceae(100)	Rhizobiales(100)	Alphaproteobacteria(100)	Proteobacteria(100)	M00642_0_000000000-A53KY_1_1105_25139_21091
Otu0407	0	0	0	0	0.0370645	0	0	0	0	0	0	0	0	0	0	0	0	0	0	0	0	0	0	0	0	0	0	0	0	0	0	0	0	0	0	0	0	0	1		Skermanella(100)	Skermanella(100)	Rhodospirillaceae(100)	Rhodospirillales(100)	Alphaproteobacteria(100)	Proteobacteria(100)	M00642_0_000000000-A53KY_1_2102_9660_22223
Otu0409	0	0	0	0	0	0	0	0	0	0	0	0	0	0	0	0	0	0	0	0	0	0	0	0	0.0370645	0	0	0	0	0	0	0	0	0	0	0	0	0	1		unclassified	unclassified(100)	Lachnospiraceae(100)	Clostridiales(100)	Clostridia(100)	Firmicutes(100)	M00642_12024_000000000-A6VV0_1_1101_22552_16935
Otu0410	0	0	0	0	0	0	0	0	0	0	0	0	0	0	0	0	0	0	0	0	0	0	0	0	0.0370645	0	0	0	0	0	0	0	0	0	0	0	0	0	1		Blautia(75)	Blautia(100)	Lachnospiraceae(100)	Clostridiales(100)	Clostridia(100)	Firmicutes(100)	M00642_12024_000000000-A6VV0_1_1104_10552_15422
Otu0411	0	0	0	0	0	0	0	0	0	0	0	0	0	0	0	0	0	0	0	0	0	0	0	0	0.0370645	0	0	0	0	0	0	0	0	0	0	0	0	0	1		unclassified	unclassified(100)	Ruminococcaceae(100)	Clostridiales(100)	Clostridia(100)	Firmicutes(100)	M00642_12024_000000000-A6VV0_1_2103_9646_13610
Otu0412	0	0	0	0	0	0	0	0	0	0	0	0	0	0	0	0	0	0	0	0	0	0	0	0	0.0370645	0	0	0	0	0	0	0	0	0	0	0	0	0	1		Ruminococcus2(59)	Ruminococcus2(100)	Lachnospiraceae(100)	Clostridiales(100)	Clostridia(100)	Firmicutes(100)	M00642_12024_000000000-A6VV0_1_2107_14686_9770
Otu0413	0	0	0	0	0	0	0	0	0	0	0	0	0	0	0	0	0	0	0	0	0	0	0	0	0.0370645	0	0	0	0	0	0	0	0	0	0	0	0	0	1		Bacteroides(100)	Bacteroides(100)	Bacteroidaceae(100)	Bacteroidales(100)	Bacteroidia(100)	Bacteroidetes(100)	M00642_12024_000000000-A6VV0_1_2113_4200_18595
Otu0414	0	0	0	0	0	0	0	0	0	0	0	0	0	0	0	0	0	0	0	0	0	0	0	0	0.0370645	0	0	0	0	0	0	0	0	0	0	0	0	0	1		Clostridium_XI(76)	Clostridium_XI(100)	Peptostreptococcaceae(100)	Clostridiales(100)	Clostridia(100)	Firmicutes(100)	M00642_12024_000000000-A6VV0_1_2107_23409_7830
Otu0415	0	0	0	0	0	0	0	0	0	0	0	0	0	0	0	0	0	0	0.0370645	0	0	0	0	0	0	0	0	0	0	0	0	0	0	0	0	0	0	0	1		Escherichia/Shigella(84)	Escherichia/Shigella(100)	Enterobacteriaceae(100)	Enterobacteriales(100)	Gammaproteobacteria(100)	Proteobacteria(100)	M00642_12024_000000000-A6VV0_1_2101_28540_13399
Otu0416	0	0	0	0	0	0	0	0	0	0	0	0	0	0	0	0	0	0	0	0	0	0	0	0.0370645	0	0	0	0	0	0	0	0	0	0	0	0	0	0	1		Bacteroides(96)	Bacteroides(100)	Bacteroidaceae(100)	Bacteroidales(100)	Bacteroidia(100)	Bacteroidetes(100)	M00642_12024_000000000-A6VV0_1_1111_19499_9291
Otu0417	0	0	0	0	0	0	0	0	0	0	0	0	0	0	0	0	0	0	0	0	0	0	0	0.0370645	0	0	0	0	0	0	0	0	0	0	0	0	0	0	1		Bacteroides(97)	Bacteroides(100)	Bacteroidaceae(100)	Bacteroidales(100)	Bacteroidia(100)	Bacteroidetes(100)	M00642_12024_000000000-A6VV0_1_1111_5158_18991
Otu0418	0	0	0	0	0	0	0	0	0	0	0	0	0	0	0	0	0	0	0	0	0	0	0	0.0370645	0	0	0	0	0	0	0	0	0	0	0	0	0	0	1		Bacteroides(100)	Bacteroides(100)	Bacteroidaceae(100)	Bacteroidales(100)	Bacteroidia(100)	Bacteroidetes(100)	M00642_12024_000000000-A6VV0_1_1113_8682_21459
Otu0419	0	0	0	0	0	0	0	0	0	0	0	0	0	0	0	0	0	0	0	0	0	0	0	0.0370645	0	0	0	0	0	0	0	0	0	0	0	0	0	0	1		Bacteroides(97)	Bacteroides(100)	Bacteroidaceae(100)	Bacteroidales(100)	Bacteroidia(100)	Bacteroidetes(100)	M00642_12024_000000000-A6VV0_1_2111_9203_22124
Otu0420	0	0	0	0	0	0	0	0	0	0	0	0	0	0	0	0	0	0	0	0	0	0	0	0.0370645	0	0	0	0	0	0	0	0	0	0	0	0	0	0	1		Bordetella(100)	Bordetella(100)	Alcaligenaceae(100)	Burkholderiales(100)	Betaproteobacteria(100)	Proteobacteria(100)	M00642_12024_000000000-A6VV0_1_1108_19263_19614
Otu0424	0.0370645	0	0	0	0	0	0	0	0	0	0	0	0	0	0	0	0	0	0	0	0	0	0	0	0	0	0	0	0	0	0	0	0	0	0	0	0	0	1		unclassified	unclassified(100)	Lachnospiraceae(100)	Clostridiales(100)	Clostridia(100)	Firmicutes(100)	M00642_0_000000000-A53KY_1_2107_15582_20065
Otu0425	0.0370645	0	0	0	0	0	0	0	0	0	0	0	0	0	0	0	0	0	0	0	0	0	0	0	0	0	0	0	0	0	0	0	0	0	0	0	0	0	1		Clostridium_IV(100)	Clostridium_IV(100)	Ruminococcaceae(100)	Clostridiales(100)	Clostridia(100)	Firmicutes(100)	M00642_0_000000000-A53KY_1_2109_10360_17509
Otu0426	0.0370645	0	0	0	0	0	0	0	0	0	0	0	0	0	0	0	0	0	0	0	0	0	0	0	0	0	0	0	0	0	0	0	0	0	0	0	0	0	1		unclassified	unclassified(100)	Lachnospiraceae(100)	Clostridiales(100)	Clostridia(100)	Firmicutes(100)	M00642_0_000000000-A53KY_1_2106_16891_20464
Otu0427	0.0370645	0	0	0	0	0	0	0	0	0	0	0	0	0	0	0	0	0	0	0	0	0	0	0	0	0	0	0	0	0	0	0	0	0	0	0	0	0	1		Blautia(99)	Blautia(100)	Lachnospiraceae(100)	Clostridiales(100)	Clostridia(100)	Firmicutes(100)	M00642_0_000000000-A53KY_1_1114_16710_5446
Otu0429	0.0370645	0	0	0	0	0	0	0	0	0	0	0	0	0	0	0	0	0	0	0	0	0	0	0	0	0	0	0	0	0	0	0	0	0	0	0	0	0	1		unclassified	unclassified(100)	Lachnospiraceae(100)	Clostridiales(100)	Clostridia(100)	Firmicutes(100)	M00642_0_000000000-A53KY_1_1112_12628_18627
Otu0431	0.0370645	0	0	0	0	0	0	0	0	0	0	0	0	0	0	0	0	0	0	0	0	0	0	0	0	0	0	0	0	0	0	0	0	0	0	0	0	0	1		Syntrophococcus(55)	Syntrophococcus(100)	Lachnospiraceae(100)	Clostridiales(100)	Clostridia(100)	Firmicutes(100)	M00642_0_000000000-A53KY_1_1111_15276_15090
Otu0435	0	0.0370645	0	0	0	0	0	0	0	0	0	0	0	0	0	0	0	0	0	0	0	0	0	0	0	0	0	0	0	0	0	0	0	0	0	0	0	0	1		Ruminococcus(100)	Ruminococcus(100)	Ruminococcaceae(100)	Clostridiales(100)	Clostridia(100)	Firmicutes(100)	M00642_0_000000000-A53KY_1_2113_12496_17087
Otu0436	0	0.0370645	0	0	0	0	0	0	0	0	0	0	0	0	0	0	0	0	0	0	0	0	0	0	0	0	0	0	0	0	0	0	0	0	0	0	0	0	1		Bacteroides(56)	Bacteroides(100)	Bacteroidaceae(100)	Bacteroidales(100)	Bacteroidia(100)	Bacteroidetes(100)	M00642_0_000000000-A53KY_1_2110_25083_17125
Otu0439	0	0	0	0	0	0.0370645	0	0	0	0	0	0	0	0	0	0	0	0	0	0	0	0	0	0	0	0	0	0	0	0	0	0	0	0	0	0	0	0	1		Cdifficile(77)	Cdifficile(100)	Peptostreptococcaceae(100)	Clostridiales(100)	Clostridia(100)	Firmicutes(100)	M00642_0_000000000-A53KY_1_2101_13699_11164
Otu0442	0	0	0	0	0	0	0	0.0370645	0	0	0	0	0	0	0	0	0	0	0	0	0	0	0	0	0	0	0	0	0	0	0	0	0	0	0	0	0	0	1		Stenotrophomonas(100)	Stenotrophomonas(100)	Xanthomonadaceae(100)	Xanthomonadales(100)	Gammaproteobacteria(100)	Proteobacteria(100)	M00642_0_000000000-A53KY_1_1110_16820_22860
Otu0444	0	0	0	0	0	0.0370645	0	0	0	0	0	0	0	0	0	0	0	0	0	0	0	0	0	0	0	0	0	0	0	0	0	0	0	0	0	0	0	0	1		Marvinbryantia(57)	Marvinbryantia(100)	Lachnospiraceae(100)	Clostridiales(100)	Clostridia(100)	Firmicutes(100)	M00642_0_000000000-A53KY_1_1111_18037_26567
Otu0445	0	0	0	0	0	0.0370645	0	0	0	0	0	0	0	0	0	0	0	0	0	0	0	0	0	0	0	0	0	0	0	0	0	0	0	0	0	0	0	0	1		Cdifficile(68)	Cdifficile(100)	Peptostreptococcaceae(100)	Clostridiales(100)	Clostridia(100)	Firmicutes(100)	M00642_0_000000000-A53KY_1_2108_16318_15468
Total no. seqs	100	100	100	100	100	100	100	100	100	100	100	100	100	100	100	100	100	100	100	100	100	100	100	100	100	100	100	100	100	100	100	100	100	100	100	100	100	100	102524
