# Supplementary material for: Gut microbiota trajectory in early life may predict development of celiac disease
Source: Microbiome. 2018 Feb 20;6:36. doi: 10.1186/s40168-018-0415-6 (PMC5819212; doi:10.1186/s40168-018-0415-6)
Supplement: Supplementary file 2 — Table S2. Ecological descriptors and immune parameters. (XLSX 12 kb) [file 40168_2018_415_MOESM2_ESM.xlsx]

## Sheet: Feuil1
Additional file 2. Table S2 - Ecological descriptors and immune parameters
	ID	Observed OTU richness	Shannon diversity index	Inverse Simpson index	sIgA (mg/g)	Calprotectin (µg/g)	IL-1beta (pg/g)	IFN-g (pg/g)	IL-6 (pg/g)	TNF-a (pg/g)
Control group 4M	C1-4	31	0.72	1.36	21.77	737.074	10.16	140.72	25.66	19.89
	C2-4	36	1.81	3.39	8.58	661.989	9.15	78.72	13.98	17.89
	C3-4	31	1.53	6.52	15.34	421.817	6.55	104.32	19.87	27.31
	C4-4	14	0.64	1.56	70.58	235.646	9	98.72	14.72	26.74
	C5-4	33	0.52	1.25	53.98	44.846	11.33	94.32	16.4	19.6
	C6-4	30	0.44	1.2	50.3	884.16	9.74	88.72	15.45	21.89
	C7-4	22	1.51	3.62	42.91	294.274	9.4	91.92	15.45	33.6
	C8-4	21	1.17	2.22	53.93	767.9	10.07	118.72	19.35	28.46
	C9-4	15	1.12	2.53	63.39	166.1	11.45	91.12	12.61	23.6
Control group 6M	C1-6	23	1.25	2.14	5.62	569.417	10.24	109.12	25.24	34.74
	C2-6	58	2.45	7.28	13.45	351.36	13.43	79.52	12.72	21.03
	C3-6	44	1.86	8.49	21.9	181.646	10.83	93.92	21.87	28.74
	C4-6	42	1.81	4.02	52.54	108.103	9.4	85.92	9.66	25.03
	C5-6	35	1.38	2.18	22.28	278.331	11.08	129.52	37.24	48.74
	C6-6	35	1.42	2.32	32.3	819.36	10.83	102.32	8.08	33.03
	C7-6	44	2.04	4.84	77.53	143.074	12.34	147.12	43.56	34.17
	C8-6	46	2.33	6.5	34.42	350.2	11.17	89.12	14.4	25.89
	C9-6	33	1.4	2.38	2.23	609.4	9.91	99.52	18.08	43.03
	C10-6	52	2.26	6.68	1.29	91	8.48	101.52	12.82	34.17
Celiac disease group 4M	CD1-4	44	2.49	8.74	13.9	233.074	9.57	119.92	22.82	26.74
	CD2-4	47	1.28	1.87	23.89	465.017	9.24	95.12	22.61	18.46
	CD3-4	16	0.94	1.79	56.32	138.446	8.4	99.92	22.29	21.89
	CD4-4	40	2.45	9	59.44	822.96	8.23	99.12	19.14	17.31
	CD5-4	55	2.28	5.45	19.48	137.931	9.15	117.52	30.51	25.89
	CD6-4	18	1.34	2.47	9.41	630.617	10.83	101.92	22.29	17.6
	CD7-4	23	0.8	1.41	20.14	273.703	9.57	112.32	23.87	28.74
	CD8-4	19	1.09	2	79.96	1513.13	8.82	80.72	9.35	14.17
	CD9-4	36	1.52	2.7	48.39	1452.34	9.32	125.12	30.08	28.74
Celiac disease group 6M	CD1-6	54	2.31	5.26	12.14	116.846	7.22	87.92	17.03	20.46
	CD2-6	35	1.49	2.33	11.31	114.789	6.55	102.32	17.35	24.46
	CD3-6	44	2.39	6.1	20.23	136.389	12.76	125.52	24.72	29.6
	CD4-6	52	2.18	5.79	52.27	1746.1	8.48	92.32	23.24	23.6
	CD5-6	33	1.82	4.04	24.51	34.56	7.72	108.72	27.14	16.17
	CD6-6	32	1.59	3.27	11.23	159.017	10.16	97.12	17.45	19.89
	CD7-6	26	1.88	5.17	11.35	947.417	15.11	108.72	10.93	31.31
	CD8-6	44	1.55	2.35	36.79	1123.3	10.07	98.32	20.29	37.31
	CD9-6	58	2.37	7.35	1.38	1331.07	7.39	75.12	11.24	23.89
	CD10-6	12	0.42	1.2	1.84	630	4.2	91.52	11.03	23.31
